# Supplementary material for: Quantitative analysis of handwriting kinematics in primary and lower secondary school children through a sensorized ink pen: A cross-sectional population-based study
Source: PLOS Digit Health. 2026 Jul 23;5(7):e0001503. doi: 10.1371/journal.pdig.0001503 (PMC13395322; doi:10.1371/journal.pdig.0001503)
Supplement: S1 Data — The excel file is organized in different sheets, one for each investigated BVSCO-3 task. Each sheet is organized in the same way, the following columns being present: • Indicator, the indicator name, together with the measurement unit; • domain, the domain it belongs to; • norm, 0 if the indicator is normally distributed, 1 if not; • With X representing the grade from 1 to 8. ◦ N_x is the number of available samples for grade X; ◦ central_x is the indicator mean (norm = 0) or median (norm = 1); ◦ var_x is the indicator standard deviation (norm = 0) or interquartile range (norm = 1); ◦ iqr_x presents the indicator 25th and 75th percentiles, available only for norm = 1; • p_morethanTwoSamples, the p value of the statistical test comparing the distributions of all grades (ANOVA if norm = 0; Kruskal-Wallis if norm = 1). • p_multcompare_x_y, is the p value of the post-hoc pairwise comparison, conducted with the Dunn-Sidak’s methods, between the distribution of grade X and Y, with X different from Y. All the possible combinations of X and Y are present. The value is available only if p_morethanTwoSamples is lower than 0.05. (XLSX) [file pdig.0001503.s006.xlsx]

## Sheet: UNO_B
Indicator	domain	norm	N_1	central_1	var_1	iqr_1	N_2	central_2	var_2	iqr_2	N_3	central_3	var_3	iqr_3	N_4	central_4	var_4	iqr_4	N_5	central_5	var_5	iqr_5	N_6	central_6	var_6	iqr_6	N_7	central_7	var_7	iqr_7	N_8	central_8	var_8	iqr_8	p_morethanTwoSamples	p_multcompare_1_2	p_multcompare_1_3	p_multcompare_1_4	p_multcompare_1_5	p_multcompare_1_6	p_multcompare_1_7	p_multcompare_1_8	p_multcompare_2_3	p_multcompare_2_4	p_multcompare_2_5	p_multcompare_2_6	p_multcompare_2_7	p_multcompare_2_8	p_multcompare_3_4
Stroke Number [#]	Time	1	111	38	12.75	(29.25; 42.00)	105	55	16.5	(44.75; 61.25)	98	77	27	(61.00; 88.00)	97	84	24.25	(73.75; 98.00)	114	98.5	33	(76.00; 109.00)	80	109	21.5	(97.50; 119.00)	54	109	23	(97.00; 120.00)	42	112	28	(96.00; 124.00)	2.25674e-96	0.00177124	0	0	0	0	0	0	2.04535e-05	1.48169e-10	0	0	0	0	0.79021
Relative Stroke Number [#/s]	Time	1	111	0.617886	0.217815	(0.49; 0.71)	105	0.910317	0.270377	(0.74; 1.01)	98	1.2721	0.456939	(1.02; 1.47)	97	1.38514	0.409868	(1.23; 1.64)	114	1.62563	0.554822	(1.25; 1.81)	80	1.79509	0.340582	(1.61; 1.95)	54	1.77232	0.378883	(1.61; 1.99)	42	1.82595	0.436793	(1.58; 2.02)	4.87902e-96	0.00202003	0	0	0	0	0	0	1.07788e-05	9.35354e-11	0	0	0	0	0.832168
Mean On-Sheet Time [s]	Time	1	111	0.742857	0.290418	(0.62; 0.91)	105	0.530852	0.187656	(0.44; 0.63)	98	0.376595	0.159491	(0.32; 0.48)	97	0.32756	0.103537	(0.30; 0.40)	114	0.30685	0.139908	(0.25; 0.39)	80	0.305401	0.084762	(0.26; 0.35)	54	0.298869	0.089784	(0.26; 0.35)	42	0.319882	0.0913261	(0.27; 0.36)	3.9164e-71	0.00400735	0	0	0	0	0	0	3.96541e-05	1.66622e-12	0	0	0	2.84128e-12	0.200313
On-Sheet Time Variability []	Time	1	111	0.376591	0.175144	(0.30; 0.48)	105	0.331126	0.190888	(0.24; 0.43)	98	0.274958	0.171848	(0.22; 0.39)	97	0.291356	0.170857	(0.23; 0.40)	114	0.301886	0.206852	(0.23; 0.44)	80	0.262271	0.134925	(0.20; 0.34)	54	0.285298	0.179208	(0.20; 0.38)	42	0.253537	0.164231	(0.18; 0.34)	6.34993e-10	0.0913193	0.000156253	0.000469404	0.0273851	2.36947e-08	0.000175074	2.61865e-06	0.947839	0.991418	1	0.0202326	0.64275	0.0503404	1
On-Sheet Ratio []	Time	1	111	0.461864	0.123214	(0.39; 0.52)	105	0.489439	0.115157	(0.42; 0.54)	98	0.491357	0.107591	(0.43; 0.54)	97	0.480065	0.116706	(0.43; 0.54)	114	0.501774	0.128765	(0.42; 0.55)	80	0.526557	0.0784486	(0.49; 0.57)	54	0.525132	0.0739145	(0.49; 0.57)	42	0.556802	0.120878	(0.52; 0.64)	4.9024e-17	0.935816	0.474939	0.995095	0.212584	1.53007e-08	4.44262e-06	3.16769e-11	1	1	0.999997	0.000122187	0.00358146	1.7762e-07	0.999998
Mean In-Air Time [s]	Time	1	111	0.844	0.463455	(0.69; 1.15)	105	0.5646	0.227386	(0.46; 0.69)	98	0.37341	0.170411	(0.30; 0.47)	97	0.344291	0.143333	(0.28; 0.42)	114	0.291113	0.165562	(0.23; 0.39)	80	0.232414	0.0715505	(0.19; 0.26)	54	0.225629	0.0706597	(0.20; 0.27)	42	0.194718	0.0855507	(0.15; 0.23)	5.38216e-97	0.00119229	0	0	0	0	0	0	2.34281e-05	1.05717e-08	3.10862e-15	0	0	0	0.996693
In-Air Time Variability []	Time	1	111	0.740438	0.344906	(0.57; 0.91)	105	0.767284	0.239825	(0.65; 0.89)	98	0.844375	0.304189	(0.67; 0.98)	97	0.861962	0.233721	(0.75; 0.98)	114	0.875157	0.306843	(0.73; 1.04)	80	0.891344	0.251666	(0.76; 1.01)	54	0.879926	0.285323	(0.74; 1.03)	42	0.903226	0.284017	(0.74; 1.02)	2.60005e-07	0.995536	0.0515825	0.000754989	0.000147136	9.05835e-05	0.00174229	0.00407462	0.901505	0.121053	0.0482727	0.02171	0.109966	0.150215	0.99992
Mean In-Air Time without Pauses [s]	Time	1	111	0.734211	0.227629	(0.62; 0.85)	105	0.521898	0.161887	(0.45; 0.61)	98	0.365864	0.155839	(0.29; 0.45)	97	0.341481	0.129817	(0.27; 0.40)	114	0.289719	0.160653	(0.22; 0.38)	80	0.231792	0.0719676	(0.19; 0.26)	54	0.223101	0.0684604	(0.20; 0.27)	42	0.194718	0.0855507	(0.15; 0.23)	3.18186e-96	0.00124501	0	0	0	0	0	0	2.83633e-05	6.95478e-09	0	0	0	0	0.990562
In-Air Time Variability without Pauses []	Time	1	111	0.50898	0.143571	(0.45; 0.59)	105	0.653734	0.217193	(0.55; 0.77)	98	0.772749	0.289154	(0.63; 0.92)	97	0.784185	0.236958	(0.68; 0.91)	114	0.816557	0.291229	(0.67; 0.96)	80	0.891344	0.237203	(0.75; 0.99)	54	0.87271	0.282476	(0.74; 1.02)	42	0.903226	0.284017	(0.74; 1.02)	6.97022e-50	4.54996e-07	0	0	0	0	0	0	0.00218113	0.000145092	2.02212e-06	1.18053e-09	2.97963e-07	8.05907e-07	1
Mean Pause Duration [s]	Time	1	111	2.784	1.0525	(2.32; 3.38)	105	2.08	2.7325	(0.00; 2.73)	98	0	0	(0.00; 0.00)	97	0	2.204	(0.00; 2.20)	114	0	2.04	(0.00; 2.04)	80	0	0	(0.00; 0.00)	54	0	0	(0.00; 0.00)	42	0	0	(0.00; 0.00)	2.13326e-49	1.02499e-07	0	0	0	0	0	0	0.000507687	0.0667527	0.000800001	2.73238e-09	1.15159e-07	1.28261e-07	0.999045
Pause Duration Variability []	Time	1	111	0.10223	0.309911	(0.00; 0.31)	105	0	0	(0.00; 0.00)	98	0	0	(0.00; 0.00)	97	0	0	(0.00; 0.00)	114	0	0	(0.00; 0.00)	80	0	0	(0.00; 0.00)	54	0	0	(0.00; 0.00)	42	0	0	(0.00; 0.00)	4.73378e-42	1.40821e-11	0	0	0	0	0	0	0.0744256	0.0543678	0.00989102	0.0010608	0.00351677	0.0121469	1
Pause Number [#]	Time	1	111	2	3	(1.00; 4.00)	105	1	1.25	(0.00; 1.25)	98	0	0	(0.00; 0.00)	97	0	1	(0.00; 1.00)	114	0	1	(0.00; 1.00)	80	0	0	(0.00; 0.00)	54	0	0	(0.00; 0.00)	42	0	0	(0.00; 0.00)	3.16738e-52	7.25757e-09	0	0	0	0	0	0	0.000570486	0.0834673	0.00108312	4.91159e-09	7.35922e-08	1.80714e-07	0.998305
Relative Pause Number []	Time	1	111	0.0331126	0.0487213	(0.02; 0.07)	105	0.0160205	0.0212418	(0.00; 0.02)	98	0	0	(0.00; 0.00)	97	0	0.0165824	(0.00; 0.02)	114	0	0.0158428	(0.00; 0.02)	80	0	0	(0.00; 0.00)	54	0	0	(0.00; 0.00)	42	0	0	(0.00; 0.00)	1.06921e-52	3.13149e-09	0	0	0	0	0	0	0.000691053	0.144354	0.000784917	6.72219e-09	1.22708e-07	2.62136e-07	0.99209
Air-Sheet Ratio without Pauses []	Time	1	111	0.96119	0.343089	(0.78; 1.12)	105	0.900876	0.431999	(0.77; 1.21)	98	0.878247	0.360019	(0.74; 1.10)	97	0.984415	0.42937	(0.74; 1.17)	114	0.883487	0.511519	(0.69; 1.20)	80	0.785276	0.26414	(0.62; 0.89)	54	0.770999	0.237957	(0.65; 0.89)	42	0.677223	0.297744	(0.47; 0.77)	1.3777e-16	1	0.999999	1	0.990259	6.92152e-06	0.000238368	2.48012e-09	1	1	0.99964	3.13536e-05	0.000724003	1.16273e-08	0.999996
Air-Sheet Ratio []	Time	1	111	1.10383	0.588954	(0.90; 1.49)	105	0.993781	0.50428	(0.80; 1.30)	98	0.942305	0.390092	(0.75; 1.14)	97	0.989001	0.494951	(0.75; 1.24)	114	0.886961	0.545432	(0.72; 1.27)	80	0.793234	0.253629	(0.63; 0.89)	54	0.770999	0.251061	(0.65; 0.91)	42	0.677223	0.297744	(0.47; 0.77)	4.2063e-26	0.63658	0.011369	0.193798	0.000613855	7.14984e-14	1.44775e-10	0	0.988326	1	0.668251	1.10086e-07	8.20364e-06	9.46421e-11	1
Stroke Mean Force [arbitrary]	Force	1	111	4809.3	3379.5	(2776.31; 6155.81)	105	4320.71	2660.05	(3026.51; 5686.56)	98	4270.52	2963.87	(3011.21; 5975.08)	97	4304.23	2095.65	(3473.25; 5568.90)	114	4256.7	2969.97	(2819.40; 5789.38)	80	3989.53	1910.32	(3253.20; 5163.52)	54	5022.63	3179.47	(3589.46; 6768.93)	42	4427.47	2191.38	(3680.44; 5871.82)	0.310851
Mean Force [arbitrary]	Force	1	111	4605.99	3092.21	(2694.95; 5787.16)	105	4138.4	2560.25	(3009.33; 5569.57)	98	4373.49	3032.69	(2831.64; 5864.33)	97	4247.23	2086.33	(3418.57; 5504.89)	114	4221.79	2608.08	(2841.05; 5449.14)	80	4070.85	1833.91	(3327.08; 5160.99)	54	4986.82	3178.25	(3593.31; 6771.56)	42	4376.06	1983.88	(3695.47; 5679.35)	0.280403
Stroke Force Variability []	Force	0	111	0.302255	0.0377757	N.A.	105	0.331249	0.0426745	N.A.	98	0.336801	0.0455306	N.A.	97	0.34097	0.0446447	N.A.	114	0.358145	0.0474615	N.A.	80	0.358151	0.0417257	N.A.	54	0.364385	0.0493992	N.A.	42	0.372399	0.0320252	N.A.	1.81833e-28	3.13369e-05	3.76248e-07	6.84214e-09	0	0	0	0	0.999997	0.963836	0.000149457	0.000913862	0.000165695	7.38327e-06	1
Force Overshoot [arbitrary]	Force	1	111	1073.82	888.239	(738.16; 1626.40)	105	1237.69	1020.36	(744.45; 1764.81)	98	1258.6	963.615	(903.67; 1867.28)	97	1426	786.472	(1103.41; 1889.88)	114	1360.79	1179.84	(893.59; 2073.43)	80	1372.16	728.315	(1040.34; 1768.65)	54	1713.79	1006.67	(1216.41; 2223.08)	42	1642.45	824.221	(1134.81; 1959.03)	2.71432e-06	0.996088	0.304139	0.0127954	0.0484547	0.102684	4.33064e-06	0.0051033	0.999664	0.583034	0.912794	0.954259	0.0011187	0.1712	0.99998
Force Relative Number of Changes [#/s]	Force	1	111	4.03633	1.03953	(3.46; 4.50)	105	4.62134	1.44991	(3.84; 5.29)	98	5.36356	1.70226	(4.53; 6.23)	97	5.81734	1.85386	(4.96; 6.81)	114	6.39909	2.13809	(4.92; 7.05)	80	6.93569	2.1434	(5.64; 7.79)	54	7.08242	2.69959	(6.12; 8.82)	42	7.01807	1.88394	(6.04; 7.93)	5.34448e-56	0.0929944	4.45938e-10	0	0	0	0	0	0.00374893	5.68722e-08	1.02641e-10	0	0	1.16884e-12	0.592409
Angular Velocity Number of Changes [#/s]	Fluency	1	111	4.15486	0.536171	(3.89; 4.43)	105	4.73584	1.25023	(4.16; 5.41)	98	6.04134	1.601	(5.05; 6.65)	97	6.26986	1.41949	(5.56; 6.98)	114	6.54753	1.21727	(5.70; 6.92)	80	7.08639	0.999852	(6.50; 7.50)	54	7.03701	1.00415	(6.51; 7.51)	42	7.06823	0.998388	(6.59; 7.58)	4.19233e-74	0.211052	9.32587e-15	0	0	0	0	0	1.06365e-06	4.61942e-12	3.10862e-15	0	0	0	0.839424
Acceleration Relative Number of Changes [#/s]	Fluency	0	111	5.28187	0.487985	N.A.	105	5.40064	0.496576	N.A.	98	5.8109	0.500202	N.A.	97	5.83676	0.52618	N.A.	114	5.95702	0.642371	N.A.	80	5.88115	0.535955	N.A.	54	5.92473	0.558941	N.A.	42	6.07283	0.618382	N.A.	1.17501e-29	0.959885	1.38632e-10	1.52696e-11	0	4.54481e-12	6.74789e-11	1.05693e-13	2.85171e-06	4.84705e-07	3.18323e-12	1.09813e-07	3.445e-07	7.12876e-10	1
Force Peaks Difference [arbitrary]	Force	1	111	1573.67	1379.49	(1009.00; 2388.49)	105	1999.15	1997.81	(1219.44; 3217.26)	98	2367.13	2277.4	(1607.40; 3884.80)	97	2759.43	1835.82	(1829.12; 3664.94)	114	2473.76	2735.09	(1467.76; 4202.85)	80	2441.9	1947.9	(1699.99; 3647.89)	54	2681.93	2031.92	(1990.96; 4022.88)	42	2844.52	1610.29	(1980.88; 3591.17)	9.1953e-10	0.223453	0.000282301	3.45858e-07	3.46453e-06	4.08238e-05	1.13053e-05	0.000134068	0.860573	0.0536498	0.240448	0.40012	0.100383	0.236352	0.998645
Force Peaks Difference Variability []	Force	1	111	1.01659	0.244903	(0.89; 1.14)	105	0.900179	0.285293	(0.78; 1.07)	98	0.849992	0.243953	(0.73; 0.97)	97	0.855602	0.234149	(0.74; 0.98)	114	0.823359	0.264836	(0.72; 0.98)	80	0.797177	0.281304	(0.68; 0.96)	54	0.775365	0.317923	(0.62; 0.94)	42	0.768508	0.198058	(0.61; 0.81)	2.95608e-18	0.0167655	1.69969e-06	4.06698e-06	2.42133e-08	8.34768e-10	5.15317e-10	3.01537e-13	0.710171	0.827881	0.234514	0.0172012	0.00307029	8.91013e-06	1
Angular Velocity Peaks Difference [deg/s]	Kinematic_Oscillations	1	111	4.93905	3.6286	(3.24; 6.87)	105	5.31487	2.75435	(4.15; 6.90)	98	4.78939	2.87994	(4.08; 6.96)	97	5.61276	4.4298	(3.99; 8.42)	114	4.84433	3.74854	(3.35; 7.10)	80	3.73265	2.03779	(2.80; 4.84)	54	4.43023	2.68451	(3.45; 6.13)	42	4.6777	2.25712	(3.43; 5.69)	2.26889e-07	0.787396	0.982317	0.399663	1	0.0242734	0.999995	0.997332	1	1	0.798034	1.1917e-05	0.307151	0.160204	0.999999
Angular Velocity Peaks Difference Variability []	Kinematic_Oscillations	1	111	0.561487	0.277866	(0.43; 0.70)	105	0.362407	0.272766	(0.27; 0.54)	98	0.30871	0.193845	(0.22; 0.41)	97	0.304437	0.211806	(0.20; 0.41)	114	0.318103	0.297395	(0.21; 0.51)	80	0.358724	0.301334	(0.25; 0.55)	54	0.324824	0.23286	(0.25; 0.49)	42	0.382194	0.274942	(0.24; 0.51)	2.91675e-16	5.31144e-06	6.31051e-13	3.41949e-14	1.85874e-10	3.27192e-06	7.58245e-05	0.000107979	0.305194	0.110902	0.977853	1	1	1	1
Stroke Mean Tilt [deg]	Pen_Inclination	0	111	67.6966	7.97181	N.A.	105	68.6062	8.20738	N.A.	98	69.7505	7.3591	N.A.	97	70.2863	7.61732	N.A.	114	70.1972	7.70205	N.A.	80	70.0724	6.77144	N.A.	54	68.7381	7.20852	N.A.	42	68.7314	9.04474	N.A.	0.16808
Stroke Tilt Variability []	Pen_Inclination	1	111	0.0113522	0.00529265	(0.01; 0.01)	105	0.00931503	0.00491364	(0.01; 0.01)	98	0.00780511	0.00633404	(0.01; 0.01)	97	0.0079855	0.00449374	(0.01; 0.01)	114	0.00755395	0.00558776	(0.01; 0.01)	80	0.00583202	0.00360797	(0.00; 0.01)	54	0.00703806	0.00546799	(0.01; 0.01)	42	0.00603745	0.00184997	(0.01; 0.01)	7.52051e-21	0.03327	0.000112069	1.1778e-05	9.10312e-08	0	8.30554e-07	2.27862e-12	0.991786	0.8349	0.244825	3.42923e-07	0.111833	1.63433e-05	1
Stroke Tilt Variance [deg^2]	Pen_Inclination	1	111	0.930015	0.715155	(0.60; 1.31)	105	0.572195	0.824522	(0.35; 1.17)	98	0.490265	0.687784	(0.31; 0.99)	97	0.538767	0.571874	(0.33; 0.90)	114	0.450204	0.614714	(0.28; 0.89)	80	0.310903	0.340764	(0.19; 0.53)	54	0.48199	0.636457	(0.21; 0.85)	42	0.328745	0.219935	(0.21; 0.43)	3.71636e-17	0.0493892	0.00051643	0.000320262	8.2681e-07	9.32587e-15	2.84766e-05	2.8342e-10	0.999317	0.997133	0.432928	5.90408e-06	0.449182	0.00026944	1
Acceleration Logarithmic Dimensionless Jerk []	Fluency	1	111	0.258356	0.928084	(-0.19; 0.73)	105	1.01778	0.825675	(0.52; 1.35)	98	1.45581	0.99516	(0.87; 1.86)	97	1.76213	0.701438	(1.37; 2.07)	114	1.90276	0.960208	(1.25; 2.21)	80	1.93546	0.626367	(1.59; 2.22)	54	1.82457	0.607374	(1.48; 2.09)	42	1.86248	0.801601	(1.45; 2.25)	4.88558e-54	0.0039112	2.42473e-12	0	0	0	0	0	0.00674641	1.71599e-10	3.41949e-13	1.24345e-14	2.18046e-09	1.07063e-08	0.0429943
Angular Velocity Logarithmic Dimensionless Jerk []	Fluency	1	111	1.53711	1.50442	(0.68; 2.19)	105	2.58538	1.08103	(2.01; 3.10)	98	3.27896	1.00576	(2.71; 3.72)	97	3.57874	0.701443	(3.20; 3.90)	114	3.66136	0.790873	(3.21; 4.00)	80	3.63381	0.615521	(3.28; 3.90)	54	3.59444	0.499903	(3.34; 3.84)	42	3.63882	0.378158	(3.43; 3.81)	1.87967e-60	0.000324104	0	0	0	0	0	0	0.000106426	1.19682e-12	3.10862e-15	3.79252e-13	2.14143e-09	1.63344e-08	0.101391
Stroke Angular Velocity Spectral Arc Length 10% []	Fluency	1	111	-3.45489	0.922292	(-3.95; -3.03)	105	-2.99418	0.566774	(-3.32; -2.76)	98	-2.65282	0.384794	(-2.91; -2.53)	97	-2.55414	0.275863	(-2.73; -2.45)	114	-2.57786	0.347648	(-2.79; -2.45)	80	-2.51177	0.275254	(-2.67; -2.39)	54	-2.51325	0.352901	(-2.74; -2.38)	42	-2.53462	0.317671	(-2.70; -2.38)	1.65531e-56	0.00605699	0	0	0	0	0	0	3.17904e-05	9.54348e-12	1.89502e-11	0	2.36753e-11	1.16636e-10	0.384286
Stroke Angular Velocity Spectral Arc Length 20% []	Fluency	1	111	-3.12575	0.795032	(-3.56; -2.77)	105	-2.74377	0.54329	(-3.07; -2.52)	98	-2.50628	0.358568	(-2.73; -2.38)	97	-2.40984	0.244198	(-2.57; -2.33)	114	-2.45566	0.270282	(-2.60; -2.33)	80	-2.38854	0.273006	(-2.56; -2.28)	54	-2.40596	0.326851	(-2.63; -2.30)	42	-2.4542	0.258951	(-2.52; -2.26)	3.68939e-43	0.0233264	2.92211e-13	0	0	0	0	3.10862e-15	0.000306994	2.05928e-10	3.52395e-09	8.35287e-12	9.55131e-08	2.00988e-07	0.351653
Stroke Angular Velocity Spectral Arc Length 30% []	Fluency	1	111	-2.7025	0.667916	(-3.10; -2.43)	105	-2.44941	0.509342	(-2.76; -2.25)	98	-2.29439	0.300854	(-2.46; -2.16)	97	-2.20437	0.221096	(-2.35; -2.13)	114	-2.21924	0.21572	(-2.35; -2.13)	80	-2.21868	0.206317	(-2.33; -2.12)	54	-2.24039	0.244621	(-2.39; -2.15)	42	-2.2353	0.215867	(-2.35; -2.13)	3.52109e-28	0.0836565	1.25722e-09	0	0	6.21725e-15	8.36158e-10	7.35295e-10	0.00774744	1.44409e-07	4.07431e-07	2.03753e-06	0.000806043	0.000289059	0.565158
Stroke Angular Velocity Spectral Arc Length 40% []	Fluency	1	111	-2.36876	0.53523	(-2.66; -2.12)	105	-2.1841	0.384527	(-2.42; -2.03)	98	-2.07938	0.186374	(-2.17; -1.99)	97	-2.01468	0.209343	(-2.16; -1.95)	114	-2.04326	0.188789	(-2.14; -1.95)	80	-2.04552	0.192723	(-2.15; -1.95)	54	-2.06997	0.199613	(-2.18; -1.98)	42	-2.04911	0.188961	(-2.16; -1.97)	1.29989e-18	0.133083	1.78159e-07	9.9476e-13	6.68354e-13	1.08092e-09	1.57142e-05	1.65454e-06	0.0694245	5.17293e-05	7.26868e-05	0.0020808	0.186638	0.0276158	0.912085
Stroke Angular Velocity Spectral Arc Length 45% []	Fluency	1	111	-2.28141	0.486013	(-2.57; -2.09)	105	-2.12474	0.36975	(-2.37; -2.00)	98	-2.04481	0.163662	(-2.13; -1.96)	97	-1.98049	0.188577	(-2.12; -1.93)	114	-1.99305	0.177183	(-2.11; -1.93)	80	-2.01307	0.184767	(-2.11; -1.93)	54	-2.03756	0.194374	(-2.15; -1.96)	42	-2.00855	0.184921	(-2.13; -1.95)	2.98215e-17	0.136011	3.58492e-07	2.50555e-12	2.08278e-12	1.28355e-08	6.60351e-05	1.01054e-05	0.0975934	8.96414e-05	0.000141881	0.0089908	0.366385	0.0811746	0.91343
Stroke Angular Velocity Spectral Arc Length 50% []	Fluency	1	111	-2.08526	0.409074	(-2.32; -1.91)	105	-1.96947	0.316245	(-2.16; -1.84)	98	-1.89841	0.142199	(-1.99; -1.85)	97	-1.87354	0.154358	(-1.97; -1.81)	114	-1.88453	0.148802	(-1.97; -1.82)	80	-1.89886	0.184752	(-2.01; -1.83)	54	-1.92944	0.224917	(-2.04; -1.82)	42	-1.91833	0.183958	(-2.02; -1.83)	3.74039e-11	0.0763712	6.3374e-06	2.69732e-09	5.03355e-09	3.15723e-05	0.010395	0.00107641	0.53221	0.0128357	0.0283847	0.664382	0.999861	0.838662	0.998289
Angular Velocity Spectral Arc Length 10% []	Fluency	1	111	-118.727	38.0841	(-143.15; -105.06)	105	-120.337	38.3435	(-139.90; -101.55)	98	-128.007	31.7078	(-144.98; -113.27)	97	-128.188	35.0233	(-153.36; -118.33)	114	-136.611	39.6987	(-155.67; -115.97)	80	-141.486	35.2053	(-158.62; -123.41)	54	-139.892	37.1246	(-160.81; -123.69)	42	-131.333	46.99	(-151.84; -104.85)	1.80689e-08	1	0.970687	0.199805	0.00172166	6.56566e-05	0.000692509	0.996122	0.916745	0.132987	0.000976979	3.67745e-05	0.000416023	0.985999	0.999922
Angular Velocity Spectral Arc Length 20% []	Fluency	1	111	-107.787	40.8633	(-132.36; -91.49)	105	-105.977	36.3168	(-125.85; -89.54)	98	-115.84	32.8634	(-134.25; -101.39)	97	-115.176	41.7538	(-146.38; -104.63)	114	-125.662	41.3388	(-145.98; -104.64)	80	-131.064	39.8255	(-150.36; -110.53)	54	-131.335	40.5586	(-150.67; -110.12)	42	-118.019	46.8232	(-141.30; -94.48)	3.45286e-09	1	0.973106	0.157354	0.00104104	2.69765e-05	0.000452079	0.981724	0.896656	0.0880127	0.000460401	1.15886e-05	0.000220458	0.938836	0.999624
Angular Velocity Spectral Arc Length 30% []	Fluency	1	111	-99.5909	38.5254	(-119.44; -80.92)	105	-94.2389	37.0532	(-115.17; -78.12)	98	-104.485	32.9615	(-121.05; -88.09)	97	-103.206	36.2323	(-127.18; -90.95)	114	-111.273	47.2559	(-135.46; -88.21)	80	-115.823	38.9507	(-137.34; -98.39)	54	-118.211	39.1193	(-135.16; -96.05)	42	-104.394	48.3559	(-127.14; -78.79)	2.09231e-08	1	0.971832	0.369544	0.00640652	5.03741e-05	0.000903832	0.999411	0.811181	0.162748	0.0017176	1.16853e-05	0.000274257	0.987153	1
Angular Velocity Spectral Arc Length 40% []	Fluency	0	111	-84.2066	25.8127	N.A.	105	-85.2163	27.4555	N.A.	98	-91.6693	26.5356	N.A.	97	-97.3502	26.1523	N.A.	114	-100.249	28.8932	N.A.	80	-105.646	25.229	N.A.	54	-107.784	27.4573	N.A.	42	-92.9959	31.8188	N.A.	1.90201e-10	1	0.747441	0.0148149	0.000310326	2.86212e-06	6.30884e-06	0.886025	0.931581	0.0435221	0.00134965	1.46056e-05	2.49256e-05	0.969628	0.98749
Angular Velocity Spectral Arc Length 45% []	Fluency	0	111	-81.987	25.2809	N.A.	105	-84.2077	27.542	N.A.	98	-89.8879	26.9214	N.A.	97	-94.8773	25.2573	N.A.	114	-98.1931	28.3181	N.A.	80	-102.768	24.298	N.A.	54	-106.036	26.5586	N.A.	42	-90.7578	30.7093	N.A.	4.05419e-10	1	0.610613	0.0151682	0.000175838	4.20676e-06	2.1997e-06	0.869792	0.979949	0.123074	0.00329731	9.47732e-05	3.65232e-05	0.996071	0.997482
Angular Velocity Spectral Arc Length 50% []	Fluency	0	111	-73.3071	22.5132	N.A.	105	-76.5514	25.3238	N.A.	98	-81.8081	24.8513	N.A.	97	-88.2916	23.8249	N.A.	114	-90.7318	27.4237	N.A.	80	-95.4778	22.9815	N.A.	54	-98.6255	24.7897	N.A.	42	-83.6924	28.4536	N.A.	4.09035e-13	0.999991	0.325774	0.000475875	5.66756e-06	5.77257e-08	4.10556e-08	0.456818	0.981686	0.0236359	0.000801911	1.08789e-05	4.45409e-06	0.968864	0.86646
Median Angular Velocity Relative Power around the Peak []	Frequency	0	111	0.410155	0.0639352	N.A.	105	0.439128	0.0670406	N.A.	98	0.451806	0.0592452	N.A.	97	0.454912	0.0620665	N.A.	114	0.436353	0.080637	N.A.	80	0.412823	0.0725053	N.A.	54	0.414166	0.0765012	N.A.	42	0.448709	0.0758466	N.A.	5.54794e-07	0.0598166	0.000459977	0.000111289	0.123234	1	1	0.0598338	0.997518	0.956624	1	0.259891	0.594237	1	1
Median Angular Velocity RMS around the Peak [deg/s]	Kinematic_Oscillations	1	111	1.62558	1.11405	(1.09; 2.21)	105	1.90801	1.0881	(1.43; 2.52)	98	2.24196	1.32223	(1.65; 2.98)	97	2.56693	1.29396	(1.90; 3.20)	114	2.24529	1.06755	(1.86; 2.92)	80	2.13169	1.07812	(1.71; 2.79)	54	2.55171	1.16986	(2.01; 3.18)	42	2.50212	0.782348	(2.16; 2.94)	4.0926e-17	0.456385	2.35167e-06	2.20712e-13	1.15538e-07	0.00019056	1.01885e-08	1.89286e-06	0.0601243	1.43657e-06	0.0138216	0.42176	0.000394524	0.00755526	0.407862
Median Angular Velocity Amplitude Rate [deg/s^2]	Kinematic_Oscillations	1	111	0.00254531	0.00952852	(-0.00; 0.01)	105	0.00274208	0.00717403	(-0.00; 0.01)	98	0.000803229	0.00678363	(-0.00; 0.00)	97	0.00112182	0.0056447	(-0.00; 0.00)	114	0.000545342	0.00580946	(-0.00; 0.00)	80	0.000939166	0.00453441	(-0.00; 0.00)	54	-0.000809691	0.00698539	(-0.00; 0.00)	42	0.00058217	0.0059445	(-0.00; 0.00)	0.0427638	0.999996	0.99904	0.999999	0.935598	0.995025	0.316324	0.999999	0.634481	0.903166	0.241172	0.551623	0.0381033	0.971655	1
Maximum Angular Velocity Relative Power around the Peak []	Frequency	0	111	0.475216	0.075802	N.A.	105	0.522071	0.0782896	N.A.	98	0.533105	0.0680827	N.A.	97	0.523713	0.064654	N.A.	114	0.510044	0.08671	N.A.	80	0.484569	0.0755829	N.A.	54	0.488507	0.0900947	N.A.	42	0.539742	0.0866543	N.A.	2.92401e-09	0.000289665	2.69744e-06	0.000219222	0.0218734	1	0.999957	0.000142264	0.99997	1	0.9997	0.032016	0.242717	0.998731	0.999999
Maximum Angular Velocity RMS around the Peak [deg/s]	Kinematic_Oscillations	1	111	2.0508	1.29315	(1.45; 2.74)	105	2.35961	1.3666	(1.82; 3.19)	98	2.58621	1.94206	(1.91; 3.85)	97	3.07811	1.74666	(2.38; 4.13)	114	2.70108	1.35808	(2.18; 3.54)	80	2.5999	1.36139	(2.08; 3.44)	54	3.38703	1.56369	(2.62; 4.19)	42	3.1443	1.14168	(2.67; 3.81)	1.0046e-14	0.346268	0.000145446	2.81446e-10	1.31141e-05	0.00117457	2.30113e-10	3.17755e-06	0.601007	0.000352484	0.280814	0.86496	4.54223e-05	0.0155739	0.551031
Maximum Angular Velocity Amplitude Rate [deg/s^2]	Kinematic_Oscillations	1	111	0.00537171	0.0174856	(-0.01; 0.01)	105	0.00523422	0.0145984	(-0.00; 0.01)	98	0.0033137	0.0162884	(-0.01; 0.01)	97	0.00249686	0.0121621	(-0.01; 0.01)	114	0.00318503	0.0129323	(-0.01; 0.01)	80	0.0032004	0.0105272	(-0.00; 0.01)	54	-0.00250553	0.0117233	(-0.01; 0.01)	42	0.00354071	0.0139113	(-0.01; 0.01)	0.0554635
Acceleration Tremor Approximate Entropy []	Kinematic_Oscillations	1	111	1.05424	0.133148	(0.99; 1.12)	105	1.10694	0.15198	(1.03; 1.18)	98	1.20048	0.0927464	(1.14; 1.23)	97	1.21552	0.0605383	(1.19; 1.25)	114	1.22444	0.0743682	(1.18; 1.26)	80	1.24612	0.0573014	(1.21; 1.27)	54	1.23846	0.059554	(1.21; 1.27)	42	1.26356	0.0667701	(1.23; 1.29)	2.30995e-66	0.0161324	1.24345e-14	0	0	0	0	0	7.89125e-05	5.72111e-11	1.36469e-12	0	1.86517e-14	0	0.436795
Acceleration Tremor Recurrence Rate []	Kinematic_Oscillations	1	111	0.254291	0.159617	(0.19; 0.35)	105	0.22001	0.155608	(0.15; 0.30)	98	0.190473	0.146276	(0.12; 0.27)	97	0.157134	0.0880565	(0.13; 0.21)	114	0.179594	0.117928	(0.12; 0.24)	80	0.162847	0.0908534	(0.11; 0.20)	54	0.140717	0.092087	(0.10; 0.19)	42	0.154715	0.138379	(0.10; 0.24)	1.21734e-17	0.295508	5.66919e-05	2.79521e-10	1.05162e-07	6.27662e-11	3.92548e-10	3.7155e-06	0.485635	0.000474865	0.0271664	9.61169e-05	8.71235e-05	0.0208088	0.721969
Acceleration Tremor Determinism []	Kinematic_Oscillations	1	111	0.613794	0.241423	(0.49; 0.73)	105	0.529563	0.260018	(0.40; 0.66)	98	0.459206	0.24353	(0.34; 0.58)	97	0.413247	0.182193	(0.34; 0.52)	114	0.424105	0.188553	(0.33; 0.52)	80	0.387193	0.15249	(0.31; 0.46)	54	0.338171	0.169092	(0.28; 0.45)	42	0.370447	0.217267	(0.26; 0.48)	6.93804e-27	0.057741	4.73163e-07	4.722e-12	8.93108e-12	0	3.41949e-14	6.39444e-12	0.237314	0.000467309	0.00120479	2.28459e-07	1.55071e-06	1.75168e-05	0.929167
Acceleration Tremor Stability Index - Time EMD [Hz]	Kinematic_Oscillations	0	111	1.93022	0.177405	N.A.	105	1.95152	0.182676	N.A.	98	1.92661	0.196669	N.A.	97	1.88424	0.181532	N.A.	114	1.88423	0.232171	N.A.	80	1.90532	0.197849	N.A.	54	1.90527	0.189879	N.A.	42	1.82984	0.186202	N.A.	0.0155223	1	1	0.929451	0.895498	0.999999	1	0.121957	0.999997	0.336662	0.265647	0.962736	0.991673	0.0185961	0.979603
Acceleration Tremor Stability Index Threshold - Time EMD [Hz]	Kinematic_Oscillations	0	111	1.60467	0.163397	N.A.	105	1.60411	0.180617	N.A.	98	1.54301	0.166428	N.A.	97	1.52825	0.148949	N.A.	114	1.51401	0.183709	N.A.	80	1.51291	0.155317	N.A.	54	1.53347	0.16569	N.A.	42	1.48452	0.169073	N.A.	1.59675e-06	1	0.205351	0.0302485	0.00157098	0.00577101	0.260523	0.00236421	0.238789	0.0379478	0.00220784	0.00745395	0.289457	0.00288554	1
Acceleration Tremor Stability Index - Frequency EMD [Hz]	Kinematic_Oscillations	1	111	4.22	2.20667	(3.01; 5.22)	105	4.14	2.27	(2.93; 5.20)	98	3.55833	2.2075	(2.71; 4.92)	97	3.56667	2.00833	(2.83; 4.84)	114	3.68	1.86333	(2.82; 4.68)	80	3.74333	2.375	(2.50; 4.88)	54	3.475	1.35	(2.92; 4.27)	42	2.99167	2	(2.28; 4.28)	0.0193273	1	0.981517	0.96323	0.644795	0.913957	0.509126	0.0162652	0.999868	0.999464	0.941734	0.996094	0.8132	0.0504677	1
Acceleration Tremor Signal-to-Noise Ratio - EMD [dB]	Kinematic_Oscillations	1	111	-2.93599	1.35081	(-3.56; -2.21)	105	-3.12362	1.1418	(-3.69; -2.55)	98	-3.20646	1.10183	(-3.80; -2.69)	97	-3.27774	1.40451	(-3.82; -2.41)	114	-3.07485	1.41693	(-3.83; -2.41)	80	-3.71373	1.39364	(-4.08; -2.69)	54	-3.32768	1.30358	(-3.96; -2.66)	42	-3.12699	1.22275	(-3.77; -2.55)	0.0160974	0.646317	0.396467	0.554952	0.651744	0.00310925	0.1436	0.94001	1	1	1	0.808939	0.999942	1	1
Acceleration Tremor Mean Harmonic Power - EMD [Log((mm/s^2)^2/Hz)]	Kinematic_Oscillations	0	111	11.9819	0.727413	N.A.	105	12.198	0.646603	N.A.	98	12.4497	0.641379	N.A.	97	12.5457	0.633562	N.A.	114	12.4464	0.59317	N.A.	80	12.4392	0.505253	N.A.	54	12.6141	0.608654	N.A.	42	12.447	0.489188	N.A.	2.93419e-12	0.268995	2.42096e-06	4.18537e-09	9.37163e-07	2.04193e-05	4.66489e-08	0.00120808	0.111041	0.00232498	0.0894907	0.231688	0.00209748	0.56304	0.999908
Acceleration RMS [mm/s^2]	Kinematic_Oscillations	1	111	4648.66	2119.24	(3549.37; 5668.60)	105	4749.85	1597.46	(4021.52; 5618.98)	98	4781.13	1906.4	(3960.47; 5866.87)	97	4909.75	1966.21	(3911.77; 5877.98)	114	4735.54	1997.06	(3954.15; 5951.20)	80	4747.35	1609.51	(3818.37; 5427.89)	54	4876.22	2323.44	(3850.57; 6174.01)	42	4422.04	1005.62	(3910.14; 4915.76)	0.277203
Angular Velocity RMS [deg/s]	Kinematic_Oscillations	1	111	5.49267	3.87591	(3.83; 7.71)	105	6.07107	3.36318	(4.62; 7.98)	98	6.68306	4.13256	(5.11; 9.24)	97	7.32806	4.36134	(5.34; 9.70)	114	6.86501	3.57013	(5.08; 8.65)	80	5.90884	3.80644	(4.56; 8.37)	54	7.89298	4.55522	(6.20; 10.75)	42	7.15594	3.27522	(5.60; 8.88)	1.05806e-05	0.973258	0.0236728	0.000677782	0.0833005	0.996867	0.000204062	0.0351979	0.882528	0.192386	0.99542	1	0.0398477	0.692999	0.999999
3D Acceleration Relative Power in the Band of Voluntary Motion []	Frequency	0	111	0.707543	0.10197	N.A.	105	0.662013	0.116556	N.A.	98	0.619517	0.111068	N.A.	97	0.594673	0.0963211	N.A.	114	0.613254	0.114754	N.A.	80	0.585687	0.109179	N.A.	54	0.558781	0.107137	N.A.	42	0.559276	0.118014	N.A.	9.60237e-23	0.061484	2.52872e-07	8.28759e-12	4.88818e-09	2.44649e-12	2.79776e-14	5.49916e-12	0.148196	0.000380794	0.0277568	8.26689e-05	6.60093e-07	9.20638e-06	0.96452
3D Acceleration Relative Power in the Band of Dyskinetic Motion []	Frequency	0	111	0.157908	0.0613282	N.A.	105	0.183066	0.0704646	N.A.	98	0.178479	0.0599839	N.A.	97	0.196396	0.0619736	N.A.	114	0.175708	0.0685356	N.A.	80	0.177966	0.0708556	N.A.	54	0.185468	0.059404	N.A.	42	0.179945	0.0551497	N.A.	0.00571226	0.114149	0.460242	0.000570368	0.671562	0.625279	0.251005	0.82255	1	0.9867	0.999999	1	1	1	0.782339
3D Acceleration Relative Power in the Band of Parkinsonian Tremor []	Frequency	1	111	0.114911	0.0565344	(0.09; 0.14)	105	0.128806	0.0650639	(0.10; 0.16)	98	0.157275	0.0737512	(0.13; 0.20)	97	0.16624	0.0496826	(0.15; 0.20)	114	0.162848	0.071204	(0.13; 0.20)	80	0.178991	0.0702436	(0.15; 0.22)	54	0.191268	0.0817931	(0.16; 0.24)	42	0.20065	0.100598	(0.15; 0.25)	1.92229e-29	0.358305	3.53091e-08	1.07216e-11	2.85061e-11	1.24345e-14	0	6.83897e-14	0.0072752	3.78927e-05	0.000120535	1.63471e-07	1.72029e-09	4.0211e-08	0.999572
3D Acceleration Relative Power in the Band of Physiological Tremor []	Frequency	0	111	0.0772127	0.0323234	N.A.	105	0.0904968	0.0374838	N.A.	98	0.10116	0.0336045	N.A.	97	0.110923	0.0322425	N.A.	114	0.106764	0.0357993	N.A.	80	0.11629	0.0353696	N.A.	54	0.121596	0.0345384	N.A.	42	0.122726	0.0401187	N.A.	3.57199e-21	0.138135	2.57619e-05	2.31785e-10	1.07003e-08	2.05169e-12	1.65068e-12	4.33591e-11	0.572094	0.00101099	0.0166558	2.22236e-05	3.84613e-06	1.50148e-05	0.769644
3D Acceleration Relative Power around 2Hz []	Frequency	0	111	0.375739	0.0645216	N.A.	105	0.372151	0.0721607	N.A.	98	0.341749	0.0651585	N.A.	97	0.342313	0.0653141	N.A.	114	0.322452	0.0743811	N.A.	80	0.309025	0.068881	N.A.	54	0.3094	0.0639747	N.A.	42	0.298482	0.0683034	N.A.	3.54823e-18	1	0.00977525	0.0126462	2.07e-07	1.52242e-09	2.03224e-07	2.03729e-08	0.0434722	0.0541886	2.81397e-06	2.24593e-08	1.58361e-06	1.49198e-07	1
3D Acceleration Relative Power around 5Hz []	Frequency	1	111	0.309568	0.0544524	(0.27; 0.33)	105	0.307209	0.0584302	(0.27; 0.33)	98	0.32024	0.0461546	(0.30; 0.35)	97	0.316722	0.0706172	(0.29; 0.36)	114	0.327933	0.0685104	(0.29; 0.36)	80	0.34235	0.0661556	(0.31; 0.37)	54	0.344084	0.0817619	(0.29; 0.38)	42	0.338365	0.0855951	(0.31; 0.40)	1.78519e-09	1	0.0537525	0.239642	0.00552811	2.97522e-05	0.00150286	0.000126128	0.0704087	0.289355	0.00808057	4.86674e-05	0.00204768	0.000174733	1
3D Acceleration Relative Power around 8Hz []	Frequency	0	111	0.215597	0.0400948	N.A.	105	0.214848	0.038595	N.A.	98	0.221076	0.0354674	N.A.	97	0.218893	0.0397535	N.A.	114	0.227617	0.0348147	N.A.	80	0.229627	0.0425063	N.A.	54	0.233935	0.0399296	N.A.	42	0.230097	0.0368033	N.A.	0.00629416	1	0.999962	1	0.42193	0.308948	0.110702	0.660117	0.999675	1	0.333	0.241486	0.0844419	0.576668	1
3D Acceleration Relative Power around 11Hz []	Frequency	0	111	0.106332	0.0245259	N.A.	105	0.110665	0.0255953	N.A.	98	0.110884	0.0228079	N.A.	97	0.115168	0.0221434	N.A.	114	0.116101	0.0229649	N.A.	80	0.120322	0.0232034	N.A.	54	0.115829	0.0202838	N.A.	42	0.117346	0.0222686	N.A.	0.00142837	0.994982	0.992169	0.16723	0.047393	0.00132229	0.33092	0.229167	1	0.994637	0.916697	0.139761	0.996859	0.968988	0.99804
Acceleration Tremor Principal Component Relative Power in the Band of Dyskinetic Motion []	Frequency	1	111	0.112877	0.0583683	(0.08; 0.14)	105	0.121563	0.0634243	(0.09; 0.15)	98	0.101247	0.0521508	(0.08; 0.13)	97	0.0972321	0.0475255	(0.08; 0.12)	114	0.085025	0.0522619	(0.06; 0.12)	80	0.0827598	0.0405929	(0.06; 0.11)	54	0.0879619	0.0521425	(0.06; 0.11)	42	0.0838926	0.0531755	(0.06; 0.11)	1.16475e-12	0.999995	0.955817	0.38388	0.000119637	1.5914e-05	0.00148315	0.00121465	0.297362	0.0319083	1.28747e-06	1.92587e-07	5.45126e-05	5.73502e-05	1
Acceleration Tremor Principal Component Relative Power in the Band of Parkinsonian Tremor []	Frequency	1	111	0.523397	0.0714967	(0.50; 0.57)	105	0.498239	0.0918785	(0.46; 0.55)	98	0.495072	0.0956872	(0.46; 0.55)	97	0.502033	0.083056	(0.46; 0.54)	114	0.510943	0.0902426	(0.46; 0.55)	80	0.491306	0.0835626	(0.46; 0.54)	54	0.50265	0.0835952	(0.47; 0.56)	42	0.517293	0.121223	(0.45; 0.57)	0.00343053	0.0194202	0.00904076	0.018398	0.0613725	0.0129655	0.425429	0.996812	1	1	1	1	1	0.999199	1
Acceleration Tremor Principal Component Relative Power in the Band of Physiological Tremor []	Frequency	1	111	0.240624	0.0965525	(0.18; 0.28)	105	0.247628	0.105746	(0.20; 0.30)	98	0.272774	0.0836724	(0.23; 0.31)	97	0.255532	0.0968796	(0.21; 0.31)	114	0.277168	0.110616	(0.23; 0.34)	80	0.300823	0.109476	(0.26; 0.37)	54	0.284599	0.109251	(0.24; 0.35)	42	0.294661	0.1089	(0.22; 0.33)	1.33734e-11	0.738459	0.0129439	0.0334469	1.76391e-06	3.17384e-10	9.48632e-05	0.00107176	0.977549	0.9983	0.0238468	2.9013e-05	0.0760817	0.228927	1
Acceleration Tremor Principal Component Relative Power around 2Hz []	Frequency	1	111	0.175874	0.075676	(0.14; 0.21)	105	0.191343	0.0896554	(0.15; 0.24)	98	0.169521	0.0796035	(0.14; 0.22)	97	0.163262	0.0738697	(0.13; 0.21)	114	0.14885	0.0811063	(0.11; 0.19)	80	0.134223	0.0598353	(0.11; 0.17)	54	0.147999	0.0713831	(0.11; 0.19)	42	0.131938	0.084043	(0.10; 0.18)	8.83417e-12	0.997971	1	0.995248	0.00844177	6.39534e-05	0.0209072	0.00162106	0.917087	0.239898	3.36196e-05	1.37537e-07	0.00032774	2.09548e-05	0.999999
Acceleration Tremor Principal Component Relative Power around 5Hz []	Frequency	0	111	0.445344	0.0575308	N.A.	105	0.420099	0.0639575	N.A.	98	0.418873	0.06757	N.A.	97	0.431724	0.0646843	N.A.	114	0.423694	0.0799105	N.A.	80	0.409993	0.0765298	N.A.	54	0.426997	0.0775693	N.A.	42	0.44835	0.108924	N.A.	0.0124123	0.256828	0.211594	0.995547	0.50872	0.0249958	0.977462	1	1	0.999727	1	0.999993	1	0.605963	0.998866
Acceleration Tremor Principal Component Relative Power around 8Hz []	Frequency	0	111	0.273971	0.0645726	N.A.	105	0.276682	0.063687	N.A.	98	0.284718	0.0564307	N.A.	97	0.280576	0.0565374	N.A.	114	0.290902	0.0659207	N.A.	80	0.310532	0.0688533	N.A.	54	0.290736	0.0634746	N.A.	42	0.283543	0.0694474	N.A.	0.00582838	1	0.999072	1	0.725398	0.00250055	0.962478	0.999999	0.999997	1	0.942501	0.00929804	0.99675	1	1
Acceleration Tremor Principal Component Relative Power around 11Hz []	Frequency	1	111	0.0917475	0.0415079	(0.07; 0.11)	105	0.102488	0.0534861	(0.08; 0.13)	98	0.114725	0.0461668	(0.09; 0.14)	97	0.112705	0.0438554	(0.09; 0.14)	114	0.118905	0.0609621	(0.10; 0.16)	80	0.131052	0.0504915	(0.11; 0.16)	54	0.127535	0.0482036	(0.11; 0.16)	42	0.122525	0.0548254	(0.10; 0.16)	1.50419e-14	0.602652	0.00082547	0.00358983	3.44402e-08	4.1037e-11	1.77065e-07	0.000109431	0.685275	0.921734	0.00347808	1.35755e-05	0.00166035	0.0763451	1
Dominant Acceleration Tremor Relative Power in the Band of Dyskinetic Motion []	Frequency	1	111	0.23889	0.0918	(0.19; 0.28)	105	0.256135	0.0972104	(0.21; 0.31)	98	0.240628	0.106114	(0.19; 0.29)	97	0.240014	0.0981351	(0.18; 0.28)	114	0.206073	0.100158	(0.17; 0.27)	80	0.198573	0.0819863	(0.16; 0.24)	54	0.182262	0.102849	(0.15; 0.25)	42	0.186289	0.0974842	(0.14; 0.24)	2.66807e-08	0.978585	1	1	0.669198	0.0246601	0.0290453	0.0569606	0.999999	0.91258	0.0100058	8.0751e-05	0.000206586	0.000790993	0.999999
Dominant Acceleration Tremor Relative Power in the Band of Parkinsonian Tremor []	Frequency	0	111	0.53727	0.0573682	N.A.	105	0.495998	0.0664546	N.A.	98	0.498957	0.0716692	N.A.	97	0.510927	0.0771967	N.A.	114	0.512623	0.0693222	N.A.	80	0.504357	0.0680435	N.A.	54	0.525854	0.0792739	N.A.	42	0.536594	0.0909789	N.A.	9.0599e-05	0.000590022	0.00289732	0.192216	0.22846	0.0435957	0.999987	1	1	0.98262	0.911562	1	0.287017	0.0480026	0.999508
Dominant Acceleration Tremor Relative Power in the Band of Physiological Tremor []	Frequency	0	111	0.2357	0.0611707	N.A.	105	0.256868	0.0724649	N.A.	98	0.269586	0.0684712	N.A.	97	0.264783	0.06977	N.A.	114	0.280942	0.0703336	N.A.	80	0.304397	0.0710137	N.A.	54	0.289249	0.0782742	N.A.	42	0.279703	0.0830433	N.A.	1.48696e-09	0.545183	0.0155005	0.0832888	5.12704e-05	1.73134e-09	0.000155872	0.0168017	0.998029	1	0.282955	0.000183488	0.161031	0.892307	1
Dominant Acceleration Tremor Relative Power around 2Hz []	Frequency	1	111	0.174702	0.0761337	(0.14; 0.21)	105	0.1951	0.100833	(0.14; 0.24)	98	0.169719	0.0970034	(0.13; 0.23)	97	0.167537	0.098493	(0.12; 0.21)	114	0.149057	0.0747984	(0.11; 0.19)	80	0.134937	0.0599116	(0.11; 0.17)	54	0.131861	0.0821222	(0.10; 0.18)	42	0.127606	0.0743018	(0.09; 0.17)	1.06697e-12	0.996212	1	0.935764	0.0382257	0.000150569	0.000374749	0.000694066	0.91917	0.0851976	0.000191254	2.90787e-07	1.84422e-06	6.13372e-06	0.999166
Dominant Acceleration Tremor Relative Power around 5Hz []	Frequency	1	111	0.443854	0.0704069	(0.40; 0.47)	105	0.409661	0.0892592	(0.36; 0.45)	98	0.412473	0.108397	(0.37; 0.47)	97	0.439577	0.111433	(0.38; 0.49)	114	0.435783	0.112434	(0.37; 0.49)	80	0.404284	0.0989867	(0.37; 0.47)	54	0.438709	0.107393	(0.39; 0.49)	42	0.44649	0.172948	(0.37; 0.54)	0.00431339	0.0177393	0.357136	1	0.999419	0.43593	1	1	0.999995	0.232576	0.48878	0.999999	0.21169	0.122865	0.946972
Dominant Acceleration Tremor Relative Power around 8Hz []	Frequency	1	111	0.273505	0.0978736	(0.23; 0.33)	105	0.285977	0.0819275	(0.24; 0.32)	98	0.280704	0.0871541	(0.24; 0.33)	97	0.280759	0.076788	(0.24; 0.32)	114	0.285884	0.11019	(0.23; 0.34)	80	0.302705	0.0969803	(0.25; 0.35)	54	0.2895	0.108876	(0.23; 0.34)	42	0.254202	0.11524	(0.22; 0.33)	0.314205
Dominant Acceleration Tremor Relative Power around 11Hz []	Frequency	1	111	0.0937124	0.0364955	(0.08; 0.11)	105	0.105705	0.0489632	(0.09; 0.13)	98	0.11451	0.0434305	(0.09; 0.14)	97	0.108135	0.0447514	(0.09; 0.13)	114	0.121016	0.0482232	(0.09; 0.14)	80	0.135523	0.0562491	(0.10; 0.16)	54	0.124974	0.0546707	(0.10; 0.16)	42	0.110286	0.0501083	(0.10; 0.15)	1.34158e-11	0.288921	0.00618487	0.0540526	7.53152e-06	1.99163e-10	1.15972e-06	0.00659541	0.999212	1	0.264329	0.000215842	0.0190846	0.889065	1
Angular Velocity Tremor Principal Component Relative Power in the Band of Dyskinetic Motion []	Frequency	1	111	0.318338	0.14651	(0.24; 0.39)	105	0.312535	0.186494	(0.23; 0.42)	98	0.287346	0.192045	(0.18; 0.37)	97	0.24295	0.141683	(0.17; 0.31)	114	0.215026	0.177107	(0.14; 0.32)	80	0.170216	0.106784	(0.12; 0.23)	54	0.156576	0.133546	(0.11; 0.24)	42	0.163207	0.193736	(0.09; 0.28)	1.29856e-27	1	0.402032	0.000416071	1.77153e-06	6.21725e-15	5.88463e-12	1.4239e-07	0.43488	0.00055546	2.82884e-06	1.55431e-14	1.02025e-11	1.9328e-07	0.796157
Angular Velocity Tremor Principal Component Relative Power in the Band of Parkinsonian Tremor []	Frequency	0	111	0.425734	0.101426	N.A.	105	0.401771	0.0960576	N.A.	98	0.418277	0.1206	N.A.	97	0.441783	0.118621	N.A.	114	0.474081	0.126067	N.A.	80	0.536779	0.124112	N.A.	54	0.548413	0.132968	N.A.	42	0.538742	0.169618	N.A.	1.13865e-22	0.986675	1	0.99999	0.0706393	1.40451e-08	3.43635e-08	7.44765e-06	0.999985	0.401948	0.000274703	3.11484e-12	2.27303e-11	1.99683e-08	0.994918
Angular Velocity Tremor Principal Component Relative Power in the Band of Physiological Tremor []	Frequency	1	111	0.0660315	0.0378823	(0.05; 0.08)	105	0.0695115	0.0487576	(0.05; 0.10)	98	0.0600297	0.0322977	(0.05; 0.08)	97	0.0660261	0.0463097	(0.04; 0.09)	114	0.0673322	0.044762	(0.05; 0.10)	80	0.0683484	0.0646531	(0.05; 0.11)	54	0.0573862	0.0528605	(0.04; 0.10)	42	0.0648207	0.0447513	(0.04; 0.09)	0.351931
Angular Velocity Tremor Principal Component Relative Power around 2Hz []	Frequency	0	111	0.4319	0.114915	N.A.	105	0.443165	0.11421	N.A.	98	0.421775	0.136271	N.A.	97	0.382492	0.131327	N.A.	114	0.356795	0.13361	N.A.	80	0.290127	0.120119	N.A.	54	0.285435	0.128399	N.A.	42	0.303494	0.165089	N.A.	1.10492e-24	1	1	0.14932	0.000369027	4.37073e-12	3.79069e-10	1.32172e-06	0.999463	0.0230181	2.30203e-05	1.1191e-13	1.68985e-11	1.1191e-07	0.608544
Angular Velocity Tremor Principal Component Relative Power around 5Hz []	Frequency	1	111	0.431155	0.101896	(0.38; 0.48)	105	0.416722	0.151965	(0.34; 0.49)	98	0.425373	0.172448	(0.36; 0.54)	97	0.47814	0.141099	(0.40; 0.54)	114	0.506333	0.175954	(0.41; 0.58)	80	0.547853	0.150136	(0.48; 0.63)	54	0.567918	0.163787	(0.50; 0.66)	42	0.572179	0.239912	(0.47; 0.71)	7.77612e-25	1	0.994349	0.0273874	0.000145723	1.02336e-11	2.72841e-10	1.10277e-06	0.768272	0.00340025	9.06663e-06	2.67342e-13	1.20211e-11	9.67917e-08	0.835122
Angular Velocity Tremor Principal Component Relative Power around 8Hz []	Frequency	1	111	0.10786	0.070841	(0.08; 0.15)	105	0.103764	0.0694673	(0.08; 0.15)	98	0.0912174	0.0548494	(0.07; 0.12)	97	0.0985911	0.0673954	(0.07; 0.14)	114	0.106279	0.0669742	(0.08; 0.14)	80	0.112811	0.0797829	(0.08; 0.16)	54	0.106196	0.101699	(0.07; 0.17)	42	0.0945675	0.070014	(0.07; 0.14)	0.0902908
Angular Velocity Tremor Principal Component Relative Power around 11Hz []	Frequency	1	111	0.0218476	0.0147832	(0.01; 0.03)	105	0.0233768	0.0181517	(0.02; 0.04)	98	0.0205492	0.0148784	(0.02; 0.03)	97	0.0226476	0.0176285	(0.02; 0.03)	114	0.0238604	0.0171854	(0.02; 0.03)	80	0.0260723	0.0203154	(0.02; 0.04)	54	0.0217208	0.0178324	(0.02; 0.03)	42	0.023838	0.0152993	(0.01; 0.03)	0.376716
Dominant Angular Velocity Tremor Relative Power in the Band of Dyskinetic Motion []	Frequency	1	111	0.539905	0.152996	(0.47; 0.62)	105	0.578082	0.159258	(0.50; 0.66)	98	0.571867	0.15813	(0.49; 0.65)	97	0.548087	0.200535	(0.45; 0.65)	114	0.478705	0.233244	(0.36; 0.59)	80	0.405734	0.205707	(0.31; 0.52)	54	0.394351	0.242758	(0.27; 0.51)	42	0.39467	0.282377	(0.29; 0.57)	1.75641e-21	0.904981	0.999459	1	0.0219933	1.85518e-07	5.62609e-06	0.00626367	1	0.753764	1.13915e-05	6.22657e-12	1.40107e-09	1.93405e-05	0.990841
Dominant Angular Velocity Tremor Relative Power in the Band of Parkinsonian Tremor []	Frequency	1	111	0.410859	0.127391	(0.34; 0.46)	105	0.37279	0.140705	(0.30; 0.44)	98	0.378217	0.16092	(0.30; 0.46)	97	0.420548	0.192177	(0.32; 0.51)	114	0.489062	0.217263	(0.37; 0.58)	80	0.536232	0.208424	(0.44; 0.65)	54	0.515183	0.195309	(0.45; 0.64)	42	0.541675	0.289848	(0.38; 0.67)	3.18701e-24	0.940484	1	0.999985	0.000883479	5.89081e-09	1.08395e-06	0.000105328	0.999755	0.244108	2.10503e-07	1.64757e-13	2.93491e-10	1.55217e-07	0.990978
Dominant Angular Velocity Tremor Relative Power in the Band of Physiological Tremor []	Frequency	1	111	0.0633724	0.0387735	(0.05; 0.09)	105	0.0616335	0.0343523	(0.05; 0.08)	98	0.0534787	0.0383386	(0.04; 0.08)	97	0.0577277	0.0375072	(0.04; 0.08)	114	0.061259	0.0450074	(0.05; 0.09)	80	0.0674123	0.0457359	(0.05; 0.10)	54	0.067441	0.0532818	(0.05; 0.10)	42	0.0506822	0.0471811	(0.04; 0.09)	0.0121526	1	0.52487	0.991081	1	0.999951	0.999976	0.792869	0.955466	1	1	0.968706	0.985463	0.986624	1
Dominant Angular Velocity Tremor Relative Power around 2Hz []	Frequency	1	111	0.451975	0.167119	(0.38; 0.55)	105	0.470548	0.181757	(0.40; 0.58)	98	0.456671	0.216371	(0.34; 0.56)	97	0.426938	0.204214	(0.30; 0.51)	114	0.334148	0.231077	(0.24; 0.47)	80	0.283305	0.204953	(0.18; 0.39)	54	0.276966	0.196981	(0.18; 0.38)	42	0.241758	0.306728	(0.13; 0.44)	5.26019e-29	1	1	0.323912	5.38804e-06	6.93223e-13	7.59922e-10	5.99421e-07	0.996602	0.0340549	6.72967e-08	3.10862e-15	9.73932e-12	1.84626e-08	0.828955
Dominant Angular Velocity Tremor Relative Power around 5Hz []	Frequency	1	111	0.41666	0.118457	(0.35; 0.47)	105	0.403826	0.144379	(0.32; 0.47)	98	0.413602	0.209616	(0.33; 0.54)	97	0.465539	0.186334	(0.39; 0.57)	114	0.53402	0.206642	(0.40; 0.61)	80	0.556134	0.186361	(0.49; 0.67)	54	0.563808	0.1713	(0.48; 0.65)	42	0.602838	0.248287	(0.47; 0.72)	1.94495e-30	1	0.947619	0.0081176	2.66251e-08	1.24345e-14	7.99653e-10	4.97602e-09	0.6368	0.00141204	1.8652e-09	0	7.47158e-11	5.89784e-10	0.790875
Dominant Angular Velocity Tremor Relative Power around 8Hz []	Frequency	1	111	0.103133	0.0642037	(0.07; 0.14)	105	0.0952422	0.0590473	(0.07; 0.13)	98	0.0842654	0.055402	(0.06; 0.12)	97	0.0901561	0.0496018	(0.07; 0.12)	114	0.0970511	0.0641064	(0.07; 0.13)	80	0.101586	0.0462219	(0.08; 0.13)	54	0.10671	0.0736502	(0.08; 0.15)	42	0.0816378	0.0769137	(0.06; 0.14)	0.00309479	0.999604	0.0704063	0.781568	0.999976	1	1	0.634555	0.849601	1	1	0.923665	0.965044	0.999131	0.999955
Dominant Angular Velocity Tremor Relative Power around 11Hz []	Frequency	1	111	0.0221029	0.0134495	(0.02; 0.03)	105	0.0201868	0.0125057	(0.02; 0.03)	98	0.0192278	0.0161247	(0.01; 0.03)	97	0.0203369	0.0142894	(0.01; 0.03)	114	0.0211378	0.0154467	(0.02; 0.03)	80	0.02399	0.0149843	(0.02; 0.03)	54	0.0258924	0.0198641	(0.02; 0.04)	42	0.0194525	0.0165263	(0.01; 0.03)	0.00184783	0.999999	0.801529	0.999954	1	0.98777	0.685496	0.941495	0.999951	1	0.999999	0.510861	0.159059	0.999977	0.999999
Acceleration Tremor Stability Index - Time [Hz]	Kinematic_Oscillations	1	111	2.36927	0.688078	(2.05; 2.74)	105	2.36495	0.845858	(2.00; 2.85)	98	2.28545	0.534079	(2.08; 2.62)	97	2.18106	0.538504	(2.00; 2.54)	114	2.17879	0.671045	(1.89; 2.56)	80	2.25353	0.547142	(2.02; 2.57)	54	2.12665	0.507965	(1.96; 2.47)	42	2.09157	0.646712	(1.83; 2.47)	0.0141042	1	1	0.74968	0.176315	0.949286	0.501857	0.136955	1	0.93843	0.392307	0.995415	0.734512	0.258335	0.997091
Acceleration Tremor Stability Index Threshold - Time [Hz]	Kinematic_Oscillations	1	111	1.8919	0.700077	(1.58; 2.28)	105	1.80182	0.545191	(1.55; 2.10)	98	1.77759	0.5243	(1.60; 2.12)	97	1.69518	0.480663	(1.54; 2.02)	114	1.6711	0.587856	(1.44; 2.03)	80	1.72356	0.509019	(1.51; 2.02)	54	1.63424	0.508931	(1.48; 1.99)	42	1.65858	0.547564	(1.42; 1.97)	0.00451638	0.977566	0.999917	0.179715	0.0126201	0.174296	0.0913225	0.258776	1	0.99948	0.79358	0.998253	0.94256	0.993064	0.966363
Acceleration Tremor Stability Index - Frequency [Hz]	Kinematic_Oscillations	1	111	3.1	1.86875	(2.30; 4.17)	105	2.8	1.70625	(1.99; 3.70)	98	2.7375	1.675	(1.93; 3.60)	97	2.6	1.73125	(1.65; 3.38)	114	2.7	1.75	(1.85; 3.60)	80	2.8375	1.9875	(1.83; 3.81)	54	2.9375	2.225	(1.75; 3.98)	42	2.3	1.76667	(1.63; 3.40)	0.0499334	0.988728	0.619801	0.0498436	0.380278	0.78823	0.997869	0.132293	1	0.935537	0.999997	1	1	0.925414	0.999987
Acceleration Tremor Signal-to-Noise Ratio [dB]	Kinematic_Oscillations	1	111	0.514041	8.01481	(-4.86; 3.16)	105	0.142982	7.24456	(-4.05; 3.19)	98	-3.07892	6.98011	(-5.63; 1.35)	97	-3.67981	6.38998	(-5.96; 0.43)	114	-3.21725	7.08337	(-6.51; 0.57)	80	-4.42487	5.80105	(-6.34; -0.54)	54	-5.07022	5.34383	(-6.59; -1.25)	42	-3.73144	4.40399	(-5.11; -0.71)	1.87146e-09	1	0.175598	0.00581501	0.00144779	9.23383e-05	2.35233e-05	0.0359417	0.227053	0.00889866	0.00240921	0.000158506	3.8423e-05	0.0458566	0.999984
Acceleration Tremor Mean Harmonic Power [Log((mm/s^2)^2/Hz)]	Kinematic_Oscillations	0	111	11.9482	0.743381	N.A.	105	12.1408	0.612522	N.A.	98	12.2754	0.570385	N.A.	97	12.3594	0.657551	N.A.	114	12.255	0.605313	N.A.	80	12.1834	0.489355	N.A.	54	12.3376	0.652028	N.A.	42	12.162	0.460159	N.A.	7.48063e-05	0.467615	0.00403307	5.70557e-05	0.00589456	0.236978	0.00440747	0.803567	0.973245	0.290726	0.994969	1	0.810016	1	0.999992
3D Acceleration Spectral Peak Frequency [Hz]	Frequency	1	111	0.6	0.2	(0.50; 0.70)	105	0.7	0.3	(0.60; 0.90)	98	0.6	0.3	(0.50; 0.80)	97	0.6	0.2625	(0.50; 0.76)	114	0.6	0.3	(0.50; 0.80)	80	0.6	0.1	(0.60; 0.70)	54	0.6	0.2	(0.50; 0.70)	42	0.6	0.3	(0.60; 0.90)	0.000558798	0.00152471	1	1	0.999722	0.562566	1	0.298568	0.00969287	0.0246345	0.0890523	0.974047	0.133709	1	1
Acceleration Tremor Principal Component Spectral Peak Frequency [Hz]	Frequency	1	111	4.7	1.7	(4.00; 5.70)	105	4.4	2.325	(3.40; 5.73)	98	4.25	2.05	(3.50; 5.55)	97	4.3	1.125	(3.80; 4.93)	114	4.75	1.9	(3.90; 5.80)	80	4.7	2.1	(4.20; 6.30)	54	4.85	1.4	(4.30; 5.70)	42	4.75	1.7	(4.20; 5.90)	0.00156532	0.833775	0.776946	0.797556	1	0.999989	0.997895	0.999997	1	1	0.596909	0.195558	0.136224	0.461008	1
Dominant Acceleration Tremor Spectral Peak Frequency [Hz]	Frequency	1	111	5	1.675	(4.12; 5.80)	105	4.3	2.425	(3.30; 5.73)	98	4.2	1.6	(3.60; 5.20)	97	4.3	1.425	(3.80; 5.23)	114	4.85	1.9	(4.10; 6.00)	80	4.6	1.9	(4.00; 5.90)	54	4.9	1.6	(4.40; 6.00)	42	4.85	1.8	(4.20; 6.00)	3.09974e-05	0.0247573	0.0339991	0.158564	1	1	1	1	1	1	0.0409305	0.351679	0.0262899	0.111889	1
Angular Velocity Tremor Principal Component Spectral Peak Frequency [Hz]	Frequency	1	111	3.1	0.8	(2.70; 3.50)	105	3	0.8	(2.70; 3.50)	98	3.3	1	(2.90; 3.90)	97	3.6	0.9125	(3.09; 4.00)	114	3.7	1.4	(3.00; 4.40)	80	3.95	1.15	(3.45; 4.60)	54	4.1	1.5	(3.40; 4.90)	42	4.1	0.9	(3.60; 4.50)	9.93848e-23	1	0.820785	0.00714632	0.000127672	8.96216e-11	2.47762e-09	1.33021e-06	0.294028	0.000601043	6.00976e-06	1.86207e-12	9.23261e-11	9.44781e-08	0.915853
Dominant Angular Velocity Tremor Spectral Peak Frequency [Hz]	Frequency	1	111	3	0.7	(2.70; 3.40)	105	3	0.725	(2.70; 3.43)	98	3.175	0.95	(2.80; 3.75)	97	3.45	0.9	(3.00; 3.90)	114	3.65	1.3	(3.10; 4.40)	80	4	1.1	(3.50; 4.60)	54	3.8	1.3	(3.20; 4.50)	42	4.1	1.5	(3.00; 4.50)	9.77378e-25	1	0.466587	0.000582348	5.82399e-09	0	1.39533e-08	1.86601e-06	0.964908	0.011518	7.19669e-07	3.51275e-13	6.02165e-07	3.60108e-05	0.796358
3D Acceleration Spectral Peak Amplitude [(mm/s^2)^2/Hz]	Frequency	1	111	1.73633e+06	1.77451e+06	(969878.55; 2744384.30)	105	1.91706e+06	1.94424e+06	(1108464.20; 3052708.26)	98	1.92014e+06	1.94495e+06	(1070127.96; 3015079.50)	97	1.97789e+06	1.88833e+06	(1080700.23; 2969031.78)	114	1.5184e+06	1.33214e+06	(1060878.96; 2393017.26)	80	1.40675e+06	1.75971e+06	(821700.00; 2581411.25)	54	2.01275e+06	1.50774e+06	(1305243.63; 2812979.32)	42	1.39341e+06	1.47031e+06	(871912.17; 2342218.09)	0.143151
Acceleration Tremor Principal Component Spectral Peak Amplitude [(mm/s^2)^2/Hz]	Frequency	1	111	1.05712e+06	1.17195e+06	(649884.40; 1821835.11)	105	1.26614e+06	1.57333e+06	(899944.64; 2473271.96)	98	1.78688e+06	1.64155e+06	(1112764.47; 2754313.73)	97	2.1787e+06	2.05424e+06	(1278759.36; 3333002.28)	114	1.77056e+06	2.14719e+06	(1064115.33; 3211309.44)	80	1.83073e+06	1.4588e+06	(1199539.62; 2658337.34)	54	2.33307e+06	2.44695e+06	(1488485.73; 3935434.89)	42	1.82956e+06	1.76923e+06	(1380496.32; 3149723.68)	2.75086e-11	0.725582	0.000634156	9.01218e-08	4.46585e-05	0.00166805	1.24073e-07	5.2609e-05	0.509525	0.00262337	0.170074	0.611784	0.00080009	0.0334786	0.947779
Dominant Acceleration Tremor Spectral Peak Amplitude [(mm/s^2)^2/Hz]	Frequency	1	111	664147	745176	(361450.66; 1106626.78)	105	755847	752984	(528912.20; 1281896.60)	98	1.05784e+06	1.01182e+06	(645716.08; 1657539.72)	97	1.32793e+06	1.28347e+06	(798122.42; 2081593.48)	114	1.05019e+06	1.09703e+06	(716201.91; 1813236.66)	80	934344	914101	(680639.46; 1594740.96)	54	1.39171e+06	1.41819e+06	(715660.75; 2133850.31)	42	1.28073e+06	1.17907e+06	(848400.50; 2027474.22)	2.13337e-11	0.642941	0.000297087	2.13556e-08	3.70039e-06	0.00282411	3.31021e-06	1.52873e-05	0.441644	0.00145574	0.0542202	0.793928	0.0109881	0.0181653	0.92325
Angular Velocity Tremor Principal Component Spectral Peak Amplitude [(deg/s)^2/Hz]	Frequency	1	111	6.44705	10.5002	(2.92; 13.42)	105	8.57198	8.84682	(4.89; 13.73)	98	11.3667	13.1728	(6.94; 20.11)	97	12.1476	15.0881	(7.30; 22.38)	114	10.2949	9.51241	(6.51; 16.02)	80	9.78076	9.62912	(4.81; 14.44)	54	12.9314	14.9066	(8.00; 22.91)	42	13.5412	13.7461	(7.92; 21.66)	7.80208e-08	0.808908	9.48857e-05	7.8676e-06	0.015369	0.624879	0.000403381	0.000732821	0.157227	0.0338855	0.983125	1	0.152949	0.152028	1
Dominant Angular Velocity Tremor Spectral Peak Amplitude [(deg/s)^2/Hz]	Frequency	1	111	4.10215	6.00561	(2.09; 8.10)	105	5.50849	6.15803	(2.90; 9.06)	98	7.86126	9.04971	(4.18; 13.23)	97	7.684	9.25105	(4.88; 14.13)	114	6.48068	7.22395	(3.45; 10.68)	80	4.71419	7.33095	(2.74; 10.07)	54	8.65636	9.16205	(5.21; 14.37)	42	10.0914	9.54353	(5.47; 15.02)	1.72282e-08	0.771294	3.17254e-05	3.46891e-05	0.0288905	0.937903	0.000261776	0.000118031	0.0951643	0.0987336	0.998325	1	0.13112	0.0507924	1
Dominant Acceleration Tremor Amplitude Modulated Outlier Level [(mm/s^2)^2/Hz]	Frequency	1	111	0.0258178	0.0166412	(0.02; 0.03)	105	0.0305579	0.0241552	(0.02; 0.05)	98	0.0355305	0.0267015	(0.02; 0.05)	97	0.0370521	0.0387484	(0.03; 0.07)	114	0.0398616	0.0250584	(0.03; 0.05)	80	0.04085	0.0295448	(0.03; 0.06)	54	0.0466807	0.0375236	(0.03; 0.06)	42	0.0507709	0.071311	(0.03; 0.10)	3.63886e-14	0.149392	0.00034683	1.03364e-07	1.39127e-07	1.29475e-07	8.03492e-07	2.89508e-09	0.950211	0.0445089	0.0760776	0.0308907	0.0314354	0.00037582	0.98297
Dominant Acceleration Tremor Outlier Level []	Frequency	1	111	3.23284	0.686653	(2.82; 3.50)	105	3.41685	0.893466	(2.95; 3.85)	98	3.57892	0.889167	(3.14; 4.03)	97	3.62649	1.05507	(3.12; 4.17)	114	3.66288	0.920379	(3.22; 4.14)	80	3.59272	1.10922	(3.18; 4.29)	54	3.60206	1.19119	(2.98; 4.17)	42	4.08523	1.25479	(3.37; 4.62)	1.26522e-09	0.252079	0.00100376	0.000167671	8.06752e-06	9.59022e-05	0.00441342	1.79563e-08	0.963275	0.738584	0.311749	0.512713	0.943039	0.000685322	1
Dominant Acceleration Tremor Peak Power Concentration 68% [Hz]	Frequency	1	111	5	1.2	(4.40; 5.60)	105	5.3	1.025	(4.68; 5.70)	98	5.35	1.1	(4.70; 5.80)	97	5.35	1	(4.70; 5.70)	114	5.4	1.1	(4.80; 5.90)	80	5.675	1.15	(5.05; 6.20)	54	5.25	1	(4.70; 5.70)	42	5.3	1.1	(4.70; 5.80)	5.31158e-05	0.789314	0.197191	0.797248	0.0421306	1.80682e-06	0.899174	0.966203	1	1	0.999472	0.00974412	1	1	1
Dominant Acceleration Tremor Peak Power Concentration 50% [Hz]	Frequency	1	111	3.3	0.8	(3.00; 3.80)	105	3.5	0.925	(3.00; 3.93)	98	3.6	0.8	(3.10; 3.90)	97	3.5	1.1375	(2.88; 4.01)	114	3.5	1	(3.00; 4.00)	80	3.8	1.05	(3.20; 4.25)	54	3.45	1	(2.90; 3.90)	42	3.375	1	(2.90; 3.90)	0.00954609	0.996737	0.972569	1	0.99994	0.00310391	1	1	1	1	1	0.228595	1	0.999787	0.999999
Dominant Acceleration Tremor Sorted 68% Bandwidth Frequency [Hz]	Frequency	1	111	4.5	0.6	(4.20; 4.80)	105	4.7	1	(4.10; 5.10)	98	4.8	0.8	(4.30; 5.10)	97	4.6	0.8	(4.20; 5.00)	114	4.8	0.7	(4.30; 5.00)	80	4.8	0.6	(4.50; 5.10)	54	4.65	0.7	(4.30; 5.00)	42	4.55	0.9	(4.10; 5.00)	0.00607377	0.906373	0.196008	0.999874	0.458107	0.0013145	0.977552	1	0.999994	1	1	0.352906	1	1	0.979474
Dominant Acceleration Tremor Sorted Median Frequency [Hz]	Frequency	1	111	2.9	0.5	(2.60; 3.10)	105	3	0.7625	(2.54; 3.30)	98	3	0.7	(2.60; 3.30)	97	2.9	0.625	(2.58; 3.20)	114	3	0.7	(2.60; 3.30)	80	3.1	0.6	(2.80; 3.40)	54	2.9	0.6	(2.60; 3.20)	42	2.8	0.8	(2.40; 3.20)	0.0243307	0.978449	0.888798	1	0.998743	0.0739086	1	1	1	0.978895	1	0.969991	0.99999	0.922353	0.894212
Dominant Acceleration Tremor Sorted Centre of Mass Frequency [Hz]	Frequency	1	111	3.4	0.4	(3.10; 3.50)	105	3.4	0.6	(3.10; 3.70)	98	3.5	0.5	(3.20; 3.70)	97	3.4	0.4	(3.20; 3.60)	114	3.5	0.4	(3.20; 3.60)	80	3.5	0.5	(3.30; 3.80)	54	3.4	0.5	(3.20; 3.70)	42	3.3	0.5	(3.10; 3.60)	0.0131671	0.982946	0.402885	1	0.787199	0.00847062	0.999994	1	0.999998	1	1	0.546308	1	0.999934	0.957772
3D Acceleration Amplitude Modulated Outlier Level [(mm/s^2)^2/Hz]	Frequency	1	111	0.00669217	0.00624629	(0.00; 0.01)	105	0.00881515	0.0077481	(0.01; 0.01)	98	0.00794548	0.00599147	(0.00; 0.01)	97	0.00904725	0.00839093	(0.01; 0.01)	114	0.00686372	0.0063315	(0.00; 0.01)	80	0.00795891	0.00783046	(0.01; 0.01)	54	0.00821082	0.0108422	(0.01; 0.02)	42	0.00808615	0.00949682	(0.01; 0.01)	0.00362278	0.485582	0.99766	0.0254842	1	0.497188	0.0619653	0.679663	0.999996	0.9999	0.824189	1	0.9995	1	0.762139
3D Acceleration Outlier Level []	Frequency	1	111	3.8127	0.943703	(3.38; 4.33)	105	3.75082	1.11359	(3.31; 4.42)	98	3.59211	0.932269	(3.24; 4.17)	97	3.71176	1.08014	(3.30; 4.38)	114	3.61191	0.975911	(3.20; 4.18)	80	3.75293	1.38124	(3.07; 4.45)	54	3.68632	1.23306	(3.30; 4.53)	42	3.87652	0.808485	(3.51; 4.32)	0.490922
3D Acceleration Peak Power Concentration 68% [Hz]	Frequency	1	111	5.2	0.9	(4.70; 5.60)	105	5.3	0.725	(4.88; 5.60)	98	5.2	0.6	(5.00; 5.60)	97	5.3	0.8	(4.90; 5.70)	114	5.4	0.8	(5.00; 5.80)	80	5.4	0.65	(5.10; 5.75)	54	5.4	0.9	(4.90; 5.80)	42	5.3	0.8	(5.00; 5.80)	0.0438879	0.999998	0.999998	0.997742	0.178457	0.134611	0.469059	0.865975	1	1	0.894551	0.76873	0.974519	0.999721	1
3D Acceleration Peak Power Concentration 50% [Hz]	Frequency	1	111	3.3	0.75	(2.93; 3.68)	105	3.3	0.9	(2.90; 3.80)	98	3.4	0.8	(3.00; 3.80)	97	3.4	0.8	(3.00; 3.80)	114	3.55	0.9	(3.10; 4.00)	80	3.55	0.7	(3.30; 4.00)	54	3.6	0.55	(3.40; 3.95)	42	3.5	0.7	(3.20; 3.90)	4.90807e-05	1	0.999923	0.996333	0.0385315	0.00586213	0.00954942	0.517353	0.999998	0.999685	0.0793347	0.0128045	0.0183124	0.654127	1
3D Acceleration Sorted 68% Bandwidth Frequency [Hz]	Frequency	1	111	4.75	0.6	(4.40; 5.00)	105	4.7	0.6125	(4.39; 5.00)	98	4.9	0.6	(4.50; 5.10)	97	4.9	0.6	(4.50; 5.10)	114	4.9	0.6	(4.60; 5.20)	80	4.9	0.4	(4.70; 5.10)	54	4.9	0.6	(4.60; 5.20)	42	4.8	0.5	(4.60; 5.10)	0.00195776	1	0.826421	0.893288	0.0762693	0.0511101	0.328694	0.874298	0.649565	0.743299	0.0391658	0.0269606	0.213493	0.752859	1
3D Acceleration Sorted Median Frequency [Hz]	Frequency	1	111	2.9	0.5	(2.70; 3.20)	105	2.9	0.6	(2.60; 3.20)	98	3.1	0.6	(2.70; 3.30)	97	3	0.6	(2.70; 3.30)	114	3.1	0.6	(2.80; 3.40)	80	3.1	0.4	(2.90; 3.30)	54	3.1	0.5	(2.80; 3.30)	42	3.05	0.5	(2.80; 3.30)	0.00136825	1	0.565132	0.995777	0.050275	0.061957	0.440996	0.883474	0.344272	0.957578	0.0212777	0.0284145	0.2736	0.736416	1
3D Acceleration Sorted Centre of Mass Frequency [Hz]	Frequency	1	111	3.4	0.3	(3.30; 3.60)	105	3.4	0.4625	(3.24; 3.70)	98	3.6	0.4	(3.30; 3.70)	97	3.5	0.4	(3.30; 3.70)	114	3.6	0.4	(3.40; 3.80)	80	3.6	0.3	(3.40; 3.70)	54	3.6	0.3	(3.40; 3.70)	42	3.5	0.3	(3.40; 3.70)	0.00121598	1	0.571331	0.882477	0.0122086	0.0211255	0.399982	0.91443	0.761747	0.965793	0.0291574	0.0443222	0.557009	0.968073	1
Acceleration Tremor Principal Component Amplitude Modulated Outlier Level [(mm/s^2)^2/Hz]	Frequency	1	111	0.017563	0.0138035	(0.01; 0.03)	105	0.023443	0.0215939	(0.02; 0.04)	98	0.0222755	0.0322158	(0.01; 0.05)	97	0.0339056	0.0283733	(0.02; 0.05)	114	0.0288769	0.034794	(0.02; 0.05)	80	0.0332311	0.0365107	(0.02; 0.05)	54	0.0284995	0.0427641	(0.02; 0.06)	42	0.0346197	0.0647051	(0.02; 0.09)	2.23808e-11	0.141002	0.0854567	4.34096e-08	1.51144e-05	8.12447e-06	4.87741e-06	3.11163e-06	1	0.0295228	0.600652	0.282809	0.094756	0.0387527	0.071479
Acceleration Tremor Principal Component Outlier Level []	Frequency	1	111	3.00105	0.628502	(2.73; 3.36)	105	3.10068	0.739456	(2.79; 3.53)	98	3.11804	0.867182	(2.77; 3.64)	97	3.42742	0.880513	(3.06; 3.94)	114	3.48831	1.1595	(2.91; 4.07)	80	3.44221	1.11361	(2.91; 4.02)	54	3.67515	0.997082	(3.13; 4.13)	42	3.74559	1.30193	(3.30; 4.60)	1.15024e-12	0.931784	0.531192	9.88407e-06	6.49583e-05	0.00015746	4.82429e-06	1.95845e-08	1	0.0190673	0.0832565	0.0883837	0.00393662	3.28871e-05	0.134596
Acceleration Tremor Principal Component Peak Power Concentration 68% [Hz]	Frequency	1	111	5	1	(4.40; 5.40)	105	5.2	1.0625	(4.60; 5.66)	98	5.375	0.9	(4.90; 5.80)	97	5.2	1.1	(4.70; 5.80)	114	5.425	1	(4.90; 5.90)	80	5.7	0.95	(5.20; 6.15)	54	5.4	1	(4.90; 5.90)	42	5.45	1.2	(4.70; 5.90)	4.97373e-07	0.657285	0.0101801	0.0844886	0.000294139	2.25078e-07	0.00501447	0.124284	0.981813	0.999997	0.499438	0.00417969	0.710535	0.998665	1
Acceleration Tremor Principal Component Peak Power Concentration 50% [Hz]	Frequency	1	111	3.3	0.875	(2.93; 3.80)	105	3.6	0.825	(3.08; 3.90)	98	3.6	0.9	(3.10; 4.00)	97	3.55	1.125	(2.98; 4.10)	114	3.5	1.05	(3.10; 4.15)	80	3.8	1	(3.30; 4.30)	54	3.65	0.9	(3.20; 4.10)	42	3.5	1.6	(2.70; 4.30)	0.0040522	0.899613	0.253394	0.617339	0.2374	0.000460687	0.251059	0.998886	1	1	1	0.205048	0.999821	1	1
Acceleration Tremor Principal Component Sorted 68% Bandwidth Frequency [Hz]	Frequency	1	111	4.5	0.7	(4.10; 4.80)	105	4.7	0.775	(4.15; 4.93)	98	4.8	0.7	(4.30; 5.00)	97	4.65	0.7125	(4.29; 5.00)	114	4.8	0.8	(4.30; 5.10)	80	4.85	0.6	(4.50; 5.10)	54	4.7	0.8	(4.30; 5.10)	42	4.8	0.9	(4.10; 5.00)	0.000460802	0.958149	0.112011	0.622105	0.00782531	0.000238964	0.0954006	0.713847	0.998502	1	0.762424	0.0932147	0.967134	1	1
Acceleration Tremor Principal Component Sorted Median Frequency [Hz]	Frequency	1	111	2.9	0.5	(2.60; 3.10)	105	3	0.725	(2.58; 3.30)	98	3.1	0.6	(2.70; 3.30)	97	2.9	0.6	(2.60; 3.20)	114	3	0.8	(2.60; 3.40)	80	3.1	0.5	(2.80; 3.30)	54	3	0.7	(2.70; 3.40)	42	3	0.95	(2.35; 3.30)	0.0664531
Acceleration Tremor Principal Component Sorted Centre of Mass Frequency [Hz]	Frequency	1	111	3.35	0.4	(3.10; 3.50)	105	3.4	0.6	(3.10; 3.70)	98	3.5	0.5	(3.20; 3.70)	97	3.4	0.5	(3.20; 3.70)	114	3.5	0.5	(3.20; 3.70)	80	3.55	0.4	(3.30; 3.70)	54	3.475	0.5	(3.20; 3.70)	42	3.5	0.6	(3.10; 3.70)	0.00557995	0.983817	0.14031	0.87913	0.0649079	0.00213971	0.389528	0.981806	0.997435	1	0.982488	0.265283	0.999705	1	0.999992
Dominant Angular Velocity Tremor Amplitude Modulated Outlier Level [(deg/s)^2/Hz]	Frequency	1	111	0.0363804	0.0304585	(0.02; 0.05)	105	0.0693924	0.075112	(0.03; 0.11)	98	0.0881502	0.100801	(0.04; 0.14)	97	0.101932	0.109973	(0.06; 0.17)	114	0.09083	0.0996029	(0.05; 0.15)	80	0.107206	0.104128	(0.06; 0.17)	54	0.0891673	0.151272	(0.04; 0.19)	42	0.129478	0.218322	(0.07; 0.29)	7.62845e-23	1.79876e-05	3.85737e-10	0	1.55742e-12	5.28466e-14	2.93891e-08	1.77192e-13	0.846814	0.00967002	0.369442	0.0281472	0.729784	0.00160004	0.923865
Dominant Angular Velocity Tremor Outlier Level []	Frequency	1	111	3.27418	0.843463	(2.95; 3.79)	105	3.71097	0.837129	(3.31; 4.14)	98	3.79292	1.03076	(3.42; 4.45)	97	3.86518	1.24844	(3.47; 4.72)	114	3.93792	1.08854	(3.45; 4.54)	80	3.8214	0.919895	(3.52; 4.44)	54	3.71366	1.38266	(3.15; 4.53)	42	4.10082	1.49159	(3.47; 4.97)	8.83144e-12	0.00190064	6.15853e-07	9.43695e-09	3.50932e-09	1.253e-06	0.0113374	1.56722e-06	0.94197	0.413415	0.426736	0.902175	1	0.355502	1
Dominant Angular Velocity Tremor Peak Power Concentration 68% [Hz]	Frequency	1	111	3.05	0.8	(2.60; 3.40)	105	2.7	0.9	(2.20; 3.10)	98	2.7	0.7	(2.30; 3.00)	97	2.6	0.725	(2.27; 3.00)	114	2.7	0.9	(2.30; 3.20)	80	2.95	1.1	(2.50; 3.60)	54	2.95	1.1	(2.50; 3.60)	42	2.5	1	(2.00; 3.00)	1.16946e-06	0.0074348	0.007354	0.000914991	0.102684	1	1	0.0100399	1	1	1	0.0218629	0.395912	1	1
Dominant Angular Velocity Tremor Peak Power Concentration 50% [Hz]	Frequency	1	111	2	0.5	(1.70; 2.20)	105	1.7	0.5625	(1.40; 1.96)	98	1.6	0.5	(1.40; 1.90)	97	1.6	0.5	(1.30; 1.80)	114	1.675	0.7	(1.30; 2.00)	80	1.8	0.85	(1.45; 2.30)	54	1.7	0.8	(1.40; 2.20)	42	1.55	0.8	(1.10; 1.90)	1.99125e-09	0.00123385	4.1471e-05	1.23923e-07	0.000356359	0.995106	0.412222	6.26292e-05	1	0.849815	1	0.369959	0.99998	0.946536	0.999955
Dominant Angular Velocity Tremor Sorted 68% Bandwidth Frequency [Hz]	Frequency	1	111	2.9	0.6875	(2.51; 3.20)	105	2.6	0.825	(2.18; 3.00)	98	2.5	0.6	(2.20; 2.80)	97	2.4	0.625	(2.20; 2.83)	114	2.4	0.8	(2.20; 3.00)	80	2.7	1.05	(2.25; 3.30)	54	2.6	0.9	(2.20; 3.10)	42	2.3	0.7	(1.90; 2.60)	1.67083e-08	0.00158438	7.71646e-05	2.38083e-05	0.000339012	0.788096	0.312219	5.25533e-07	1	0.999988	1	0.882669	1	0.244495	1
Dominant Angular Velocity Tremor Sorted Median Frequency [Hz]	Frequency	1	111	1.9	0.4	(1.60; 2.00)	105	1.6	0.6	(1.30; 1.90)	98	1.5	0.4	(1.30; 1.70)	97	1.4	0.4	(1.30; 1.70)	114	1.5	0.6	(1.30; 1.90)	80	1.6	0.6	(1.40; 2.00)	54	1.55	0.5	(1.40; 1.90)	42	1.35	0.6	(1.10; 1.70)	8.16712e-11	0.000375412	8.05874e-07	1.12741e-07	3.87539e-06	0.0636634	0.0297608	2.53364e-08	0.998589	0.961759	1	0.999983	1	0.121804	1
Dominant Angular Velocity Tremor Sorted Centre of Mass Frequency [Hz]	Frequency	1	111	2.3	0.4	(2.10; 2.50)	105	2.1	0.5	(1.80; 2.30)	98	2.05	0.3	(1.90; 2.20)	97	2	0.5	(1.80; 2.30)	114	2	0.6	(1.80; 2.40)	80	2.1	0.65	(1.90; 2.55)	54	2.1	0.7	(1.80; 2.50)	42	1.9	0.5	(1.60; 2.10)	3.50773e-08	0.00541049	0.000171635	2.44268e-05	0.000760269	0.918341	0.571438	1.45995e-06	0.999999	0.998678	1	0.917968	0.999998	0.217612	1
Angular Velocity Tremor Principal Component Amplitude Modulated Outlier Level [(deg/s)^2/Hz]	Frequency	1	111	0.0221714	0.0239201	(0.01; 0.04)	105	0.0261062	0.0443066	(0.02; 0.06)	98	0.0275735	0.0789236	(0.01; 0.09)	97	0.0401909	0.0745397	(0.02; 0.09)	114	0.0309744	0.0615718	(0.01; 0.07)	80	0.0427139	0.0784461	(0.02; 0.10)	54	0.0289679	0.121136	(0.01; 0.13)	42	0.0393651	0.161944	(0.01; 0.17)	0.000642809	0.704648	0.268878	0.000618115	0.186217	0.00428228	0.48986	0.0351789	1	0.520581	1	0.822698	1	0.933266	0.942316
Angular Velocity Tremor Principal Component Outlier Level []	Frequency	1	111	3.25601	0.834287	(2.88; 3.72)	105	3.60201	0.961972	(3.01; 3.97)	98	3.54821	1.07021	(3.03; 4.10)	97	3.49189	1.03762	(3.06; 4.10)	114	3.45524	1.08729	(2.97; 4.05)	80	3.6804	1.15267	(3.06; 4.21)	54	3.35247	0.983955	(2.90; 3.88)	42	3.5926	1.57336	(2.91; 4.48)	0.0228174	0.176766	0.076315	0.153651	0.284675	0.0455704	0.999875	0.282154	1	1	1	1	0.999824	1	1
Angular Velocity Tremor Principal Component Peak Power Concentration 68% [Hz]	Frequency	1	111	2.9	1	(2.30; 3.30)	105	2.8	0.9	(2.40; 3.30)	98	2.55	0.7	(2.20; 2.90)	97	2.7	0.925	(2.27; 3.20)	114	2.75	1	(2.40; 3.40)	80	2.9	1.2	(2.50; 3.70)	54	3.1	1.2	(2.50; 3.70)	42	2.7	1.3	(2.00; 3.30)	0.000558723	1	0.0370955	0.993655	1	0.999966	0.998238	0.967579	0.180258	0.999997	1	0.988091	0.943702	0.999328	0.900582
Angular Velocity Tremor Principal Component Peak Power Concentration 50 [Hz]	Frequency	1	111	1.9	0.775	(1.53; 2.30)	105	1.7	0.6	(1.50; 2.10)	98	1.6	0.55	(1.30; 1.85)	97	1.7	0.7	(1.40; 2.10)	114	1.7	0.8	(1.40; 2.20)	80	1.85	0.8	(1.50; 2.30)	54	1.95	0.7	(1.60; 2.30)	42	1.6	0.8	(1.20; 2.00)	0.000114851	0.827445	0.000690595	0.324825	0.819825	1	1	0.0119164	0.415789	1	1	0.999996	0.984228	0.641765	0.928622
Angular Velocity Tremor Principal Component Sorted 68% Bandwidth Frequency [Hz]	Frequency	1	111	2.8	0.8	(2.30; 3.10)	105	2.7	0.808333	(2.29; 3.10)	98	2.425	0.7	(2.10; 2.80)	97	2.5	0.8	(2.20; 3.00)	114	2.6	0.8	(2.30; 3.10)	80	2.7	0.7	(2.40; 3.10)	54	2.8	0.9	(2.20; 3.10)	42	2.4	0.9	(1.90; 2.80)	0.00152676	0.999991	0.00969553	0.911594	0.999794	1	1	0.0515921	0.226746	1	1	0.999999	1	0.392707	0.887998
Angular Velocity Tremor Principal Component Sorted Median Frequency [Hz]	Frequency	1	111	1.75	0.6	(1.40; 2.00)	105	1.6	0.5	(1.40; 1.90)	98	1.5	0.5	(1.30; 1.80)	97	1.6	0.525	(1.30; 1.83)	114	1.65	0.5	(1.40; 1.90)	80	1.7	0.4	(1.50; 1.90)	54	1.7	0.6	(1.40; 2.00)	42	1.4	0.6	(1.10; 1.70)	0.000302998	0.983726	0.00166935	0.539186	0.948673	0.999997	1	0.00471556	0.281968	1	1	1	1	0.217368	0.907139
Angular Velocity Tremor Principal Component Sorted Centre of Mass Frequency [Hz]	Frequency	1	111	2.2	0.5	(1.90; 2.40)	105	2.2	0.5	(1.90; 2.40)	98	2	0.4	(1.80; 2.20)	97	2.1	0.6	(1.80; 2.40)	114	2.1	0.5	(1.90; 2.40)	80	2.15	0.45	(2.00; 2.45)	54	2.1	0.6	(1.80; 2.40)	42	2	0.7	(1.60; 2.30)	0.0125993	1	0.0394688	0.940554	0.999999	1	1	0.241922	0.275843	0.999961	1	1	1	0.651171	0.986249
3D Acceleration 90% Bandwidth Frequency [Hz]	Frequency	1	111	9.1	3.95	(6.80; 10.75)	105	10	3.45	(8.28; 11.73)	98	10.85	3.4	(9.30; 12.70)	97	11.4	2.2625	(10.20; 12.46)	114	11.6	3.1	(9.80; 12.90)	80	12.45	2.5	(10.80; 13.30)	54	12.4	3	(10.70; 13.70)	42	12.45	2.1	(11.10; 13.20)	2.39188e-25	0.240184	1.1534e-06	4.52013e-10	3.85659e-10	3.10862e-15	5.25358e-13	5.23181e-12	0.0967197	0.000925586	0.00135187	1.14251e-07	1.14189e-06	2.15635e-06	0.999015
Acceleration Tremor First Principal Component 90% Bandwidth Frequency [Hz]	Frequency	1	111	10.4	1.1875	(9.80; 10.99)	105	10.8	1.125	(10.18; 11.30)	98	11.025	0.95	(10.60; 11.55)	97	10.8	0.8	(10.50; 11.30)	114	11.15	1	(10.60; 11.60)	80	11.25	0.95	(10.90; 11.85)	54	11.3	0.9	(10.80; 11.70)	42	11.35	0.9	(10.90; 11.80)	3.08384e-18	0.0436321	3.02855e-06	0.00213525	1.30079e-08	1.67866e-13	1.9787e-09	4.54297e-09	0.562303	0.999999	0.0814806	4.11189e-05	0.00277618	0.00185183	0.997505
Acceleration Tremor First and Second Principal Components 90% Bandwidth Frequency [Hz]	Frequency	1	111	10.8	1	(10.30; 11.30)	105	11.1	1.1125	(10.50; 11.61)	98	11.35	0.85	(11.00; 11.85)	97	11.3	1	(10.90; 11.90)	114	11.5	0.7	(11.10; 11.80)	80	11.75	0.7	(11.30; 12.00)	54	11.6	0.6	(11.30; 11.90)	42	11.7	0.6	(11.30; 11.90)	1.70679e-16	0.542934	0.000314713	0.00066544	1.20751e-07	2.98428e-12	3.42979e-08	3.35411e-07	0.547273	0.692493	0.009909	2.84372e-06	0.000654872	0.00167751	1
Acceleration Tremor Principal Component 90% Bandwidth Frequency [Hz]	Frequency	1	111	10.6	1.35	(9.93; 11.28)	105	10.9	1.125	(10.47; 11.60)	98	11.3	1	(10.80; 11.80)	97	11.3	1.025	(10.78; 11.80)	114	11.35	0.8	(11.00; 11.80)	80	11.65	0.8	(11.20; 12.00)	54	11.475	0.7	(11.20; 11.90)	42	11.65	0.6	(11.30; 11.90)	1.26445e-16	0.426849	7.71863e-05	0.000460541	1.33596e-07	5.63904e-12	1.08898e-08	1.06229e-07	0.398351	0.730743	0.0170979	8.46549e-06	0.00046826	0.00111612	1
Dominant Acceleration Tremor 90% Bandwidth Frequency [Hz]	Frequency	1	111	10.8	1.1	(10.20; 11.30)	105	11.2	1	(10.70; 11.70)	98	11.4	0.95	(10.90; 11.85)	97	11.25	0.725	(10.80; 11.53)	114	11.4	1	(10.80; 11.80)	80	11.7	0.85	(11.20; 12.05)	54	11.6	0.6	(11.30; 11.90)	42	11.5	0.8	(11.10; 11.90)	4.79665e-14	0.105201	8.47395e-05	0.0834489	1.46189e-05	9.74865e-12	2.1868e-08	9.22645e-05	0.866941	1	0.687095	0.000153217	0.00494362	0.318869	0.946222
Median Acceleration 90% Bandwidth Frequency [Hz]	Frequency	1	111	8	2.4875	(6.70; 9.19)	105	8.7	2.5625	(7.34; 9.90)	98	9.6	2	(8.50; 10.50)	97	9.7	1.325	(9.00; 10.33)	114	9.85	1.8	(8.60; 10.40)	80	10.2	1.4	(9.50; 10.90)	54	10.2	2.1	(8.90; 11.00)	42	10.3	1.15	(9.60; 10.75)	6.64754e-25	0.102551	1.95687e-08	1.42381e-09	6.5232e-10	0	5.38725e-12	6.52811e-13	0.0282048	0.00627728	0.00649228	2.56976e-07	2.22125e-05	1.69695e-06	1
Median Acceleration Tremor 90% Bandwidth Frequency [Hz]	Frequency	1	111	11.2	1.1	(10.60; 11.70)	105	11.35	1.1	(10.80; 11.90)	98	11.7	0.9	(11.20; 12.10)	97	11.5	0.7	(11.20; 11.90)	114	11.75	0.6	(11.40; 12.00)	80	11.95	0.55	(11.70; 12.25)	54	11.8	0.8	(11.50; 12.30)	42	11.9	0.5	(11.60; 12.10)	1.6468e-18	0.784809	9.87661e-05	0.0954628	3.68007e-07	1.83409e-13	2.10158e-08	4.08484e-07	0.175009	0.999973	0.00705438	8.47164e-08	0.000166829	0.000808794	0.942063
3D Acceleration Median Frequency [Hz]	Frequency	1	111	0.6	0.975	(0.26; 1.24)	105	1	1.0125	(0.50; 1.51)	98	1.3	1.63333	(0.70; 2.33)	97	1.7	1.425	(0.90; 2.33)	114	1.5	1.8	(0.60; 2.40)	80	1.95	1.75	(0.95; 2.70)	54	2.2	2.3	(1.00; 3.30)	42	1.95	2.1	(1.10; 3.20)	2.27787e-17	0.15388	7.65238e-05	6.20075e-09	3.61661e-07	5.25115e-10	8.38831e-11	1.6728e-08	0.760169	0.00873913	0.119518	0.00109145	8.12947e-05	0.00119576	0.955785
Acceleration Tremor First Principal Component Median Frequency [Hz]	Frequency	1	111	5.7	1	(5.30; 6.30)	105	6	1.1	(5.40; 6.50)	98	6.2	1.1	(5.60; 6.70)	97	6	1.125	(5.47; 6.60)	114	6.2	1.1	(5.70; 6.80)	80	6.4	1.18333	(5.80; 6.98)	54	6.2	1.3	(5.50; 6.80)	42	6.15	1.4	(5.50; 6.90)	3.23898e-07	0.908603	0.0309842	0.618636	0.00027965	4.23274e-07	0.0177811	0.0761205	0.977236	1	0.228436	0.00178901	0.755544	0.94025	0.999873
Acceleration Tremor First and Second Principal Components Median Frequency [Hz]	Frequency	1	111	6	1.1	(5.40; 6.50)	105	6	1.1	(5.40; 6.50)	98	6.15	1	(5.60; 6.60)	97	6	1.125	(5.58; 6.70)	114	6.35	1.4	(5.70; 7.10)	80	6.65	1.2	(6.00; 7.20)	54	6.3	1.25	(5.80; 7.05)	42	6.25	1.1	(5.70; 6.80)	2.09745e-07	1	0.973574	0.999679	0.00951673	3.64285e-06	0.0231875	0.599535	0.99985	1	0.0544323	4.11263e-05	0.0842835	0.87622	1
Acceleration Tremor Principal Component Median Frequency [Hz]	Frequency	1	111	5.9	1.1	(5.30; 6.40)	105	6	1.0875	(5.44; 6.53)	98	6.2	1	(5.60; 6.60)	97	6.1	1.225	(5.47; 6.70)	114	6.2	1.4	(5.70; 7.10)	80	6.6	1.4	(5.80; 7.20)	54	6.35	1.25	(5.80; 7.05)	42	6.4	1.3	(5.70; 7.00)	2.4432e-07	0.999984	0.609551	0.959751	0.00456905	1.96563e-06	0.00478873	0.117062	0.999678	1	0.164306	0.000269004	0.0923114	0.647678	1
Dominant Acceleration Tremor Median Frequency [Hz]	Frequency	1	111	6	1	(5.40; 6.40)	105	6.1	0.9625	(5.64; 6.60)	98	6.15	1.1	(5.60; 6.70)	97	6	1.1	(5.50; 6.60)	114	6.2	1.4	(5.50; 6.90)	80	6.5	1.3	(5.90; 7.20)	54	6.2	1.1	(5.80; 6.90)	42	6.05	1.55	(5.45; 7.00)	0.000363434	0.995947	0.915697	0.999955	0.381843	0.000116663	0.0681416	0.995691	1	1	0.999978	0.0253594	0.809233	1	1
Median Acceleration Median Frequency [Hz]	Frequency	1	111	0.95	2.275	(0.10; 2.38)	105	1.8	2.725	(0.40; 3.12)	98	2.43333	2.3	(1.20; 3.50)	97	2.9	2.75	(1.55; 4.30)	114	2.6	3.5	(0.40; 3.90)	80	3.45	3.4	(1.05; 4.45)	54	3.4	2.7	(1.50; 4.20)	42	3.2	1.7	(2.40; 4.10)	6.04883e-11	0.544075	0.00111484	7.59397e-07	0.000812939	1.33995e-07	4.34161e-05	7.18979e-06	0.793864	0.0217667	0.805159	0.0046413	0.0800836	0.0144285	0.991341
Median Acceleration Tremor Median Frequency [Hz]	Frequency	1	111	6	0.875	(5.53; 6.40)	105	6.1	1	(5.60; 6.60)	98	6.45	0.8	(6.00; 6.80)	97	6.2	0.825	(5.80; 6.62)	114	6.45	0.9	(6.00; 6.90)	80	6.8	0.8	(6.30; 7.10)	54	6.35	1.1	(6.00; 7.10)	42	6.6	0.9	(6.10; 7.00)	3.30522e-13	0.999554	0.00240087	0.888428	0.000110287	6.29963e-11	0.000662711	0.00109999	0.158913	1	0.0209325	1.2992e-07	0.0335567	0.0371269	0.661768
3D Angular Velocity 90% Bandwidth Frequency [Hz]	Frequency	1	111	9.7	1.675	(8.83; 10.50)	105	10.1	1.725	(9.30; 11.03)	98	10.5	1.8	(9.60; 11.40)	97	10.8	1.625	(10.10; 11.73)	114	11.3	1.6	(10.40; 12.00)	80	11.9	1.45	(11.10; 12.55)	54	11.7	1.7	(10.90; 12.60)	42	11.55	1.3	(11.00; 12.30)	5.52855e-36	0.539897	0.000662686	1.26615e-07	4.04121e-14	0	0	1.02585e-11	0.699808	0.00719682	4.52322e-07	6.52811e-14	3.72133e-11	7.30763e-07	0.96135
Angular Velocity Tremor First Principal Component 90% Bandwidth Frequency [Hz]	Frequency	1	111	7.2	0.975	(6.70; 7.68)	105	7.1	1.25	(6.57; 7.83)	98	7.2	1.3	(6.40; 7.70)	97	6.8	1.5125	(6.20; 7.71)	114	7.2	1.6	(6.40; 8.00)	80	7.05	1.4	(6.60; 8.00)	54	7.4	1.6	(6.50; 8.10)	42	6.7	1.65	(6.25; 7.90)	0.111956
Angular Velocity Tremor First and Second Principal Component 90% Bandwidth Frequency [Hz]	Frequency	1	111	7.3	1.1	(6.70; 7.80)	105	7.4	1.4	(6.70; 8.10)	98	7.06667	1.05	(6.45; 7.50)	97	7.1	1.4125	(6.50; 7.91)	114	7.475	1.4	(6.80; 8.20)	80	7.5	1.5	(6.80; 8.30)	54	7.3	1.45	(6.70; 8.15)	42	7.25	1.4	(6.50; 7.90)	0.0260218	0.999963	0.971727	1	0.991995	0.917211	1	1	0.274789	0.970468	1	1	1	0.999834	0.999993
Angular Velocity Tremor Principal Component 90% Bandwidth Frequency [Hz]	Frequency	1	111	7.2	1.1875	(6.60; 7.79)	105	7.2	1.4625	(6.64; 8.10)	98	7	1.1	(6.40; 7.50)	97	7.1	1.4125	(6.50; 7.91)	114	7.25	1.3	(6.70; 8.00)	80	7.35	1.61667	(6.68; 8.30)	54	7.2	1.6	(6.50; 8.10)	42	7.25	1.5	(6.40; 7.90)	0.199509
Dominant Angular Velocity Tremor 90% Bandwidth Frequency [Hz]	Frequency	1	111	7.2	1.3	(6.50; 7.80)	105	7	1.2	(6.40; 7.60)	98	6.81667	1.3	(6.20; 7.50)	97	6.9	1.325	(6.30; 7.62)	114	7.1	1.6	(6.40; 8.00)	80	7.25	1.25	(6.80; 8.05)	54	7.3	1.55	(6.70; 8.25)	42	6.6	1.7	(6.10; 7.80)	0.00311578	0.999942	0.356333	0.95943	1	0.997688	0.999625	0.941011	0.994738	1	1	0.506063	0.725588	0.999999	1
Median Angular Velocity Tremor 90% Bandwidth Frequency [Hz]	Frequency	1	111	6.1	1.275	(5.40; 6.68)	105	6.15	1.4	(5.40; 6.80)	98	6.45	1.2	(5.80; 7.00)	97	6.5	1.225	(5.97; 7.20)	114	6.9	1.6	(6.10; 7.70)	80	7.1	1.35	(6.85; 8.20)	54	7.4	1.5	(6.70; 8.20)	42	7.3	1.6	(6.40; 8.00)	8.73613e-26	1	0.718237	0.0424012	1.21155e-06	2.4869e-14	2.73559e-12	2.02168e-06	0.980586	0.202923	2.6225e-05	1.78435e-12	8.52354e-11	1.80592e-05	0.999786
Median Angular Velocity Tremor 90% Bandwidth Frequency [Hz]	Frequency	1	111	7.4	0.975	(7.10; 8.07)	105	7.4	0.9125	(6.90; 7.81)	98	7.4	0.8	(7.00; 7.80)	97	7.3	0.9625	(6.80; 7.76)	114	7.7	1	(7.10; 8.10)	80	7.7	1.1	(7.30; 8.40)	54	7.8	0.9	(7.30; 8.20)	42	7.5	1	(7.05; 8.05)	1.92e-05	1	0.999854	0.53128	0.999918	0.150278	0.679603	1	1	0.969026	0.928032	0.0255146	0.2575	1	0.999892
3D Angular Velocity Median Frequency [Hz]	Frequency	1	111	4.8	0.775	(4.53; 5.30)	105	5.2	0.925	(4.78; 5.70)	98	5.55	1.1	(5.00; 6.10)	97	5.8	0.9	(5.40; 6.30)	114	5.8	1.3	(5.20; 6.50)	80	6.1	1.05	(5.65; 6.70)	54	6.5	1.1	(5.90; 7.00)	42	6.15	1.6	(5.70; 7.30)	4.0369e-40	0.0140481	1.02218e-08	2.17604e-14	0	0	0	0	0.127977	0.000119662	1.27049e-05	2.88235e-10	7.09388e-12	2.93605e-08	0.898245
Angular Velocity Tremor First Principal Component Median Frequency [Hz]	Frequency	1	111	3.8	0.7	(3.50; 4.20)	105	3.7	0.7	(3.40; 4.10)	98	3.8	0.7	(3.40; 4.10)	97	3.9	0.8	(3.50; 4.30)	114	4.1	0.8	(3.80; 4.60)	80	4.3	0.9	(3.90; 4.80)	54	4.5	0.85	(4.00; 4.85)	42	4.3	0.7	(3.90; 4.60)	1.46484e-18	0.991798	0.999918	1	0.0364697	9.25595e-06	1.19318e-07	0.116826	1	0.594145	0.000125905	6.37784e-09	8.98299e-11	0.00294984	0.874075
Angular Velocity Tremor First and Second Principal Component Median Frequency [Hz]	Frequency	1	111	3.9	0.8	(3.50; 4.30)	105	3.8	0.7125	(3.49; 4.20)	98	3.8	0.6	(3.50; 4.10)	97	3.9	0.6625	(3.64; 4.30)	114	4.2	0.7	(3.80; 4.50)	80	4.45	0.8	(4.00; 4.80)	54	4.5	0.9	(4.00; 4.90)	42	4.3	0.7	(3.90; 4.60)	1.31823e-18	0.999706	0.999998	0.999996	0.0268995	4.15517e-07	6.73244e-07	0.0393197	1	0.713674	0.000297209	8.3428e-10	2.93572e-09	0.00164502	0.900729
Angular Velocity Tremor Principal Component Median Frequency [Hz]	Frequency	1	111	3.9	0.7	(3.50; 4.20)	105	3.8	0.8	(3.40; 4.20)	98	3.8	0.6	(3.50; 4.10)	97	3.9	0.6125	(3.69; 4.30)	114	4.1	0.7	(3.80; 4.50)	80	4.4	0.85	(3.90; 4.75)	54	4.5	0.9	(4.00; 4.90)	42	4.3	0.7	(3.90; 4.60)	1.42356e-17	0.999153	1	0.999935	0.0900794	7.90327e-07	9.51041e-07	0.0455509	1	0.52859	0.00107654	1.11978e-09	2.95286e-09	0.00157184	0.890723
Dominant Angular Velocity Tremor Median Frequency [Hz]	Frequency	1	111	3.8	0.7	(3.40; 4.10)	105	3.7	0.7	(3.30; 4.00)	98	3.7	0.7	(3.40; 4.10)	97	3.9	0.7	(3.50; 4.20)	114	4.1	0.8	(3.70; 4.50)	80	4.325	0.7	(3.90; 4.60)	54	4.35	0.7	(4.00; 4.70)	42	4.3	0.8	(3.80; 4.60)	6.18048e-23	0.999373	1	0.997241	0.00177808	4.43806e-09	8.93774e-08	0.00203208	1	0.331165	7.42445e-06	3.29825e-12	2.22646e-10	3.84624e-05	0.779748
Median Angular Velocity Median Frequency [Hz]	Frequency	1	111	2.3	0.5875	(2.00; 2.59)	105	2.6	0.7125	(2.29; 3.00)	98	2.9	0.8	(2.50; 3.30)	97	3.1	0.7125	(2.80; 3.51)	114	3.3	0.8	(2.90; 3.70)	80	3.4	0.9	(3.05; 3.95)	54	3.8	0.8	(3.40; 4.20)	42	3.6	0.9	(3.10; 4.00)	4.02159e-57	0.0202858	1.68329e-10	0	0	0	0	0	0.0122179	3.20042e-07	3.8117e-10	9.32587e-15	0	6.65246e-13	0.578507
Median Angular Velocity Tremor Median Frequency [Hz]	Frequency	1	111	3.9	0.5875	(3.61; 4.20)	105	3.9	0.5	(3.60; 4.10)	98	4	0.6	(3.70; 4.30)	97	4.1	0.5125	(3.80; 4.31)	114	4.2	0.6	(4.00; 4.60)	80	4.5	0.55	(4.15; 4.70)	54	4.6	0.7	(4.20; 4.90)	42	4.4	0.5	(4.20; 4.70)	2.37028e-31	0.988497	0.99984	0.435106	3.88449e-05	9.29168e-12	4.73133e-12	4.34819e-08	0.297402	0.00618903	1.42304e-08	0	0	4.26938e-11	0.999487
Tilt 90% Bandwidth Frequency [Hz]	Frequency	1	111	4.37882	0.407332	(4.18; 4.58)	105	4.37882	0.407332	(4.18; 4.58)	98	4.48065	0.407332	(4.18; 4.58)	97	4.37882	0.407332	(4.18; 4.58)	114	4.48065	0.305499	(4.38; 4.68)	80	4.58248	0.407332	(4.38; 4.79)	54	4.58248	0.509165	(4.28; 4.79)	42	4.58248	0.305499	(4.38; 4.68)	1.0281e-09	1	0.830083	0.998613	0.00149514	1.53851e-05	0.00226069	0.00110158	0.931954	0.999899	0.00376525	4.46977e-05	0.00452117	0.00212326	1
Tilt Median Frequency [Hz]	Frequency	1	111	2.74949	0.305499	(2.55; 2.85)	105	2.69857	0.305499	(2.55; 2.85)	98	2.74949	0.203666	(2.65; 2.85)	97	2.69857	0.305499	(2.55; 2.85)	114	2.74949	0.305499	(2.65; 2.95)	80	2.74949	0.407332	(2.55; 2.95)	54	2.74949	0.203666	(2.65; 2.85)	42	2.85132	0.305499	(2.65; 2.95)	0.0485351	1	0.939249	1	0.491191	0.823319	0.912057	0.0743511	0.999974	1	0.970197	0.998646	0.999503	0.310498	0.999924
Median Angular Velocity Tremor Relative Power around the Peak Frequency Mode []	Frequency	0	111	0.266424	0.055407	N.A.	105	0.297201	0.0633503	N.A.	98	0.299309	0.0704811	N.A.	97	0.307745	0.0727584	N.A.	114	0.29572	0.07534	N.A.	80	0.285454	0.0752461	N.A.	54	0.274888	0.0880095	N.A.	42	0.301312	0.100062	N.A.	0.00112206	0.0525859	0.0314557	0.00132792	0.0696622	0.885252	1	0.205615	1	0.999959	1	0.999882	0.85642	1	1
Mean Angular Velocity Tremor Relative Power around the Peak Frequency Mode []	Frequency	0	111	0.269448	0.0458628	N.A.	105	0.299685	0.0562101	N.A.	98	0.307335	0.0576379	N.A.	97	0.315395	0.0598767	N.A.	114	0.300893	0.0687069	N.A.	80	0.290675	0.0661584	N.A.	54	0.279086	0.0752709	N.A.	42	0.305861	0.0813247	N.A.	2.2055e-06	0.0104864	0.000354313	3.9514e-06	0.00450128	0.434646	0.999994	0.0351903	0.999999	0.880719	1	0.999986	0.749184	1	0.999997
Angular Velocity Tremor Principal Component Relative Power around the Peak []	Frequency	1	111	0.305861	0.0997139	(0.25; 0.35)	105	0.320457	0.0771377	(0.28; 0.36)	98	0.341593	0.112936	(0.30; 0.41)	97	0.327258	0.106471	(0.29; 0.40)	114	0.322322	0.109752	(0.28; 0.39)	80	0.314336	0.0947212	(0.28; 0.37)	54	0.297734	0.107792	(0.27; 0.38)	42	0.373492	0.167038	(0.29; 0.46)	2.64443e-05	0.817319	0.000224165	0.0287914	0.185811	0.489465	1	0.000515833	0.245428	0.992042	1	1	1	0.118389	0.999732
[truncated: 14 more columns]

## Sheet: NUM_B
Indicator	domain	norm	N_1	central_1	var_1	iqr_1	N_2	central_2	var_2	iqr_2	N_3	central_3	var_3	iqr_3	N_4	central_4	var_4	iqr_4	N_5	central_5	var_5	iqr_5	N_6	central_6	var_6	iqr_6	N_7	central_7	var_7	iqr_7	N_8	central_8	var_8	iqr_8	p_morethanTwoSamples	p_multcompare_1_2	p_multcompare_1_3	p_multcompare_1_4	p_multcompare_1_5	p_multcompare_1_6	p_multcompare_1_7	p_multcompare_1_8	p_multcompare_2_3	p_multcompare_2_4	p_multcompare_2_5	p_multcompare_2_6	p_multcompare_2_7	p_multcompare_2_8	p_multcompare_3_4
Stroke Number [#]	Time	1	111	37	22	(30.00; 52.00)	103	73	25.75	(58.25; 84.00)	98	106.5	28	(93.00; 121.00)	98	117.5	27	(103.00; 130.00)	114	130	49	(102.00; 151.00)	79	150	31.75	(134.25; 166.00)	55	156	32.25	(137.25; 169.50)	42	160	37	(141.00; 178.00)	1.96086e-103	0.00401994	0	0	0	0	0	0	4.59343e-07	3.12728e-12	0	0	0	0	0.899178
Relative Stroke Number [#/s]	Time	1	111	0.620389	0.344914	(0.50; 0.84)	103	1.17355	0.428398	(0.96; 1.39)	98	1.74917	0.435249	(1.56; 2.00)	98	1.95519	0.445714	(1.72; 2.17)	114	2.1092	0.795569	(1.67; 2.46)	79	2.47051	0.511306	(2.24; 2.75)	55	2.53329	0.527565	(2.23; 2.76)	42	2.61025	0.569488	(2.31; 2.88)	2.29167e-103	0.00426182	0	0	0	0	0	0	3.86665e-07	2.07967e-12	0	0	0	0	0.886213
Mean On-Sheet Time [s]	Time	1	111	0.558659	0.325058	(0.44; 0.76)	103	0.337747	0.142628	(0.28; 0.42)	98	0.237834	0.0865356	(0.21; 0.29)	98	0.222147	0.0760574	(0.19; 0.27)	114	0.186153	0.0837015	(0.15; 0.24)	79	0.198463	0.0549486	(0.18; 0.23)	55	0.20822	0.0581598	(0.18; 0.24)	42	0.212557	0.033929	(0.19; 0.23)	4.13059e-78	0.000618056	0	0	0	0	0	0	4.87917e-07	2.6299e-12	0	0	6.27942e-13	5.15472e-11	0.881193
On-Sheet Time Variability []	Time	1	111	0.714614	0.207699	(0.63; 0.84)	103	0.637058	0.234455	(0.55; 0.79)	98	0.58481	0.112442	(0.54; 0.66)	98	0.618217	0.133208	(0.56; 0.70)	114	0.667903	0.166297	(0.58; 0.75)	79	0.620385	0.128397	(0.57; 0.70)	55	0.60685	0.158314	(0.53; 0.69)	42	0.600589	0.143987	(0.53; 0.67)	9.08645e-12	0.00346514	6.59181e-10	2.83427e-05	0.194788	6.39324e-05	2.92024e-06	1.82877e-05	0.118036	0.999897	0.998718	0.999726	0.631873	0.68055	0.908665
On-Sheet Ratio []	Time	0	111	0.368053	0.0931086	N.A.	103	0.405191	0.0840017	N.A.	98	0.433503	0.0748022	N.A.	98	0.434226	0.0713838	N.A.	114	0.402908	0.10861	N.A.	79	0.500598	0.0825483	N.A.	55	0.522319	0.0671507	N.A.	42	0.548317	0.0652693	N.A.	5.64725e-47	0.0400331	1.08634e-06	7.74236e-07	0.0590609	0	0	0	0.406444	0.357557	1	5.1168e-12	2.17604e-14	0	1
Mean In-Air Time [s]	Time	1	111	0.947243	0.718213	(0.67; 1.39)	103	0.467671	0.22168	(0.37; 0.59)	98	0.299096	0.0940252	(0.25; 0.34)	98	0.250912	0.108042	(0.20; 0.31)	114	0.249485	0.151413	(0.19; 0.34)	79	0.165538	0.0671945	(0.14; 0.21)	55	0.153013	0.0559639	(0.13; 0.19)	42	0.131463	0.0604047	(0.11; 0.17)	1.04328e-104	0.00154553	0	0	0	0	0	0	1.232e-06	3.14997e-11	8.5798e-13	0	0	0	0.955472
In-Air Time Variability []	Time	1	111	1.17265	0.400497	(0.97; 1.37)	103	1.19761	0.358328	(1.03; 1.38)	98	1.22003	0.400367	(1.06; 1.46)	98	1.26188	0.466941	(1.09; 1.56)	114	1.16542	0.376787	(1.03; 1.41)	79	1.27976	0.350015	(1.10; 1.45)	55	1.3274	0.354392	(1.13; 1.49)	42	1.30026	0.396024	(1.10; 1.49)	0.0180822	1	0.912068	0.375879	1	0.311191	0.0758918	0.719181	0.999992	0.961396	1	0.91355	0.442271	0.992003	1
Mean In-Air Time without Pauses [s]	Time	1	111	0.5544	0.201839	(0.47; 0.67)	103	0.386507	0.16652	(0.31; 0.48)	98	0.264127	0.0831841	(0.22; 0.30)	98	0.235447	0.0925716	(0.20; 0.29)	114	0.235009	0.129108	(0.18; 0.31)	79	0.160629	0.0605166	(0.14; 0.20)	55	0.147871	0.0563613	(0.13; 0.19)	42	0.131463	0.0588633	(0.11; 0.17)	7.57971e-100	0.00288897	0	0	0	0	0	0	2.94733e-06	4.89733e-11	1.77285e-11	0	0	0	0.920413
In-Air Time Variability without Pauses []	Time	0	111	0.769198	0.130734	N.A.	103	0.939046	0.210504	N.A.	98	1.10771	0.19436	N.A.	98	1.14309	0.21772	N.A.	114	1.10957	0.246678	N.A.	79	1.21883	0.202109	N.A.	55	1.2821	0.211549	N.A.	42	1.25815	0.250529	N.A.	3.08625e-68	9.38527e-08	0	0	0	0	0	0	3.38916e-07	1.96655e-10	6.50533e-08	0	0	6.21725e-15	0.999392
Mean Pause Duration [s]	Time	1	111	3.45	1.58288	(2.82; 4.40)	103	2.69	1.14443	(2.23; 3.37)	98	2.126	2.7	(0.00; 2.70)	98	2.09	2.66	(0.00; 2.66)	114	0	2.46	(0.00; 2.46)	79	0	2.06	(0.00; 2.06)	55	0	0	(0.00; 0.00)	42	0	0	(0.00; 0.00)	1.43856e-59	0.000180101	0	0	0	0	0	0	8.43723e-05	2.6225e-05	6.46336e-10	1.18128e-13	3.73035e-14	1.45173e-12	1
Pause Duration Variability []	Time	1	111	0.306137	0.347384	(0.15; 0.50)	103	0.0989689	0.295298	(0.00; 0.30)	98	0	0.0342312	(0.00; 0.03)	98	0	0.0286665	(0.00; 0.03)	114	0	0	(0.00; 0.00)	79	0	0	(0.00; 0.00)	55	0	0	(0.00; 0.00)	42	0	0	(0.00; 0.00)	3.42789e-63	1.37825e-06	0	0	0	0	0	0	7.03467e-07	9.59484e-07	7.61543e-09	4.91163e-13	2.62741e-11	2.23398e-10	1
Pause Number [#]	Time	1	111	5	3	(3.00; 6.00)	103	2	2	(1.00; 3.00)	98	1	2	(0.00; 2.00)	98	1	2	(0.00; 2.00)	114	0	1	(0.00; 1.00)	79	0	1	(0.00; 1.00)	55	0	0	(0.00; 0.00)	42	0	0	(0.00; 0.00)	9.48733e-66	0.000227219	0	0	0	0	0	0	7.93739e-07	2.55943e-07	8.77192e-11	3.10862e-15	0	2.17604e-14	1
Relative Pause Number []	Time	1	111	0.0766871	0.0504896	(0.05; 0.10)	103	0.0335458	0.0361097	(0.02; 0.05)	98	0.0162198	0.0316456	(0.00; 0.03)	98	0.0162051	0.0320102	(0.00; 0.03)	114	0	0.0168011	(0.00; 0.02)	79	0	0.0162695	(0.00; 0.02)	55	0	0	(0.00; 0.00)	42	0	0	(0.00; 0.00)	1.14469e-66	0.000112884	0	0	0	0	0	0	2.21027e-06	7.30574e-07	1.84366e-10	3.10862e-15	0	2.4869e-14	1
Air-Sheet Ratio without Pauses []	Time	1	111	1.02295	0.396217	(0.80; 1.20)	103	1.08239	0.47392	(0.88; 1.35)	98	1.10966	0.420587	(0.84; 1.26)	98	1.09977	0.42753	(0.82; 1.25)	114	1.1586	0.73018	(0.88; 1.61)	79	0.775952	0.449	(0.59; 1.04)	55	0.714711	0.277846	(0.63; 0.91)	42	0.632051	0.308392	(0.50; 0.81)	1.07611e-28	0.469226	0.963316	0.997608	0.0143393	0.00449641	8.23212e-05	8.24027e-08	1	0.999994	0.99984	1.81839e-07	2.45051e-09	9.72999e-13	1
Air-Sheet Ratio []	Time	1	111	1.60783	0.962501	(1.25; 2.21)	103	1.37348	0.57837	(1.06; 1.64)	98	1.16134	0.524116	(0.93; 1.45)	98	1.16931	0.511162	(0.89; 1.40)	114	1.32196	0.78371	(0.92; 1.71)	79	0.810906	0.433957	(0.61; 1.05)	55	0.741328	0.293535	(0.63; 0.92)	42	0.632051	0.329373	(0.50; 0.83)	2.3854e-51	0.10223	1.0474e-06	7.24145e-08	0.00106176	0	0	0	0.229191	0.0625905	0.999762	1.42997e-13	6.21725e-15	0	1
Stroke Mean Force [arbitrary]	Force	1	111	4036.81	2917.26	(2856.77; 5774.03)	103	4042.35	2527.4	(3019.22; 5546.62)	98	4052.49	2438.1	(2907.75; 5345.84)	98	4180.99	2032.26	(3230.76; 5263.02)	114	3702.18	2702.02	(2532.12; 5234.14)	79	3910.35	1883.18	(2981.63; 4864.81)	55	4663.06	2212.23	(3283.84; 5496.07)	42	4174.64	2217.07	(3272.46; 5489.53)	0.587071
Mean Force [arbitrary]	Force	1	111	4070.39	2676.77	(2880.22; 5557.00)	103	4092.96	2738.96	(3011.23; 5750.19)	98	4154.96	2705.09	(2992.38; 5697.47)	98	4410.02	2253.99	(3384.15; 5638.14)	114	3991.44	2973.86	(2702.49; 5676.35)	79	4097.18	1961.2	(3104.00; 5065.20)	55	4768.66	2485.09	(3525.71; 6010.80)	42	4414.66	1997.1	(3490.00; 5487.10)	0.375604
Stroke Force Variability []	Force	1	111	0.332643	0.0497541	(0.31; 0.36)	103	0.352305	0.0553539	(0.32; 0.37)	98	0.345593	0.0538608	(0.32; 0.37)	98	0.349714	0.0421082	(0.33; 0.37)	114	0.314545	0.0848781	(0.28; 0.36)	79	0.347063	0.058774	(0.31; 0.37)	55	0.366011	0.050594	(0.34; 0.39)	42	0.365633	0.0466393	(0.34; 0.39)	1.45449e-10	0.152656	0.497881	0.169206	0.99703	0.675612	2.73411e-05	0.000467722	1	1	0.00135363	1	0.243386	0.543988	1
Force Overshoot [arbitrary]	Force	1	111	1293.08	927.038	(861.57; 1788.60)	103	1324.14	1165.95	(896.91; 2062.85)	98	1446.25	1033.11	(1038.88; 2071.99)	98	1586.59	832.735	(1196.68; 2029.42)	114	1507.39	1267.18	(835.74; 2102.93)	79	1584.38	748.495	(1221.19; 1969.68)	55	1800.43	1139.74	(1302.22; 2441.96)	42	1724.53	1101.5	(1235.11; 2336.60)	0.000415682	1	0.941475	0.158913	0.994189	0.300033	0.00131653	0.0379179	0.999999	0.799476	1	0.917896	0.0214924	0.251459	0.999947
Force Relative Number of Changes [#/s]	Force	1	111	3.94477	0.887227	(3.49; 4.37)	103	4.54061	1.17223	(3.91; 5.08)	98	5.52091	1.74786	(4.69; 6.44)	98	6.0139	1.81941	(5.21; 7.03)	114	6.53478	2.54816	(5.59; 8.14)	79	7.48287	1.72485	(6.67; 8.39)	55	7.54051	1.99686	(6.50; 8.50)	42	7.5903	2.07287	(6.59; 8.66)	4.55757e-81	0.129741	3.48166e-13	0	0	0	0	0	3.46096e-05	1.82271e-10	0	0	0	0	0.734
Angular Velocity Number of Changes [#/s]	Fluency	1	111	4.45821	0.649421	(4.13; 4.78)	103	5.04112	0.870566	(4.60; 5.47)	98	5.91754	1.07639	(5.34; 6.42)	98	6.11382	0.971283	(5.58; 6.56)	114	6.25853	1.23725	(5.62; 6.86)	79	6.78062	0.869893	(6.36; 7.23)	55	6.90985	0.846997	(6.42; 7.26)	42	6.85437	1.17821	(6.32; 7.49)	3.8638e-80	0.0343628	0	0	0	0	0	0	3.83918e-06	9.49436e-11	6.21725e-15	0	0	0	0.938443
Acceleration Relative Number of Changes [#/s]	Fluency	1	111	5.21752	0.657758	(4.97; 5.62)	103	5.37665	0.531086	(5.11; 5.64)	98	5.73164	0.718718	(5.40; 6.12)	98	5.75806	0.805385	(5.43; 6.23)	114	5.93435	0.695077	(5.63; 6.32)	79	5.97502	0.98855	(5.46; 6.45)	55	6.01752	0.904872	(5.60; 6.51)	42	5.94854	0.815774	(5.70; 6.51)	6.34071e-29	0.999977	2.17842e-07	1.93912e-08	0	1.34544e-10	1.20211e-11	1.75786e-10	7.23984e-05	1.00851e-05	7.98916e-13	1.09833e-07	6.63493e-09	3.96213e-08	1
Force Peaks Difference [arbitrary]	Force	1	111	2653.82	1952.65	(1685.67; 3638.32)	103	2820.47	2467.91	(1969.73; 4437.65)	98	2863.16	2263.83	(2124.55; 4388.38)	98	3241.84	1751.31	(2321.63; 4072.94)	114	2618.84	2461.35	(1644.79; 4106.14)	79	2701.5	1444.68	(1890.69; 3335.36)	55	2897.44	1788.05	(2123.31; 3911.36)	42	2907.5	1763.56	(2062.74; 3826.30)	0.0225458	0.737664	0.475385	0.037629	1	1	0.672505	0.987712	1	0.999179	0.992463	0.99466	1	1	0.999998
Force Peaks Difference Variability []	Force	1	111	0.99072	0.22226	(0.90; 1.12)	103	0.879503	0.219465	(0.74; 0.96)	98	0.818684	0.18071	(0.74; 0.92)	98	0.765837	0.193189	(0.66; 0.86)	114	0.736496	0.2176	(0.63; 0.85)	79	0.718247	0.216407	(0.62; 0.83)	55	0.716781	0.204956	(0.61; 0.82)	42	0.695784	0.194408	(0.59; 0.79)	5.61331e-36	2.89964e-05	1.04019e-07	0	0	0	0	0	0.999934	0.00813953	0.000104785	4.70874e-06	6.98389e-06	3.35646e-05	0.271329
Angular Velocity Peaks Difference [deg/s]	Kinematic_Oscillations	1	111	4.83653	3.29332	(3.53; 6.82)	103	5.04581	2.78029	(4.05; 6.84)	98	5.15	3.34983	(3.81; 7.15)	98	5.27378	3.56154	(3.93; 7.49)	114	4.40292	2.71869	(3.43; 6.15)	79	3.79145	1.58553	(2.94; 4.52)	55	3.99448	2.30096	(2.95; 5.25)	42	4.10516	2.24653	(3.10; 5.35)	4.71844e-11	0.991931	0.996677	0.914167	0.999281	0.000653217	0.0947872	0.499911	1	1	0.22864	1.37325e-06	0.00152775	0.0285471	1
Angular Velocity Peaks Difference Variability []	Kinematic_Oscillations	1	111	0.736424	0.209865	(0.62; 0.83)	103	0.576744	0.262548	(0.44; 0.70)	98	0.473589	0.218871	(0.37; 0.59)	98	0.495142	0.200864	(0.39; 0.59)	114	0.474359	0.291406	(0.34; 0.63)	79	0.502306	0.279437	(0.34; 0.62)	55	0.491283	0.207193	(0.38; 0.59)	42	0.455097	0.19942	(0.39; 0.59)	4.73086e-24	1.59652e-05	0	6.21725e-15	0	3.32623e-12	2.74252e-10	1.82423e-10	0.0111134	0.0381073	0.0167681	0.164711	0.215364	0.0604246	1
Stroke Mean Tilt [deg]	Pen_Inclination	0	111	67.7568	7.88135	N.A.	103	69.2117	8.37307	N.A.	98	70.1703	7.10364	N.A.	98	71.0931	7.87021	N.A.	114	70.2019	8.28055	N.A.	79	70.4749	6.70889	N.A.	55	69.4377	6.8213	N.A.	42	70.1193	7.74879	N.A.	0.0881576
Stroke Tilt Variability []	Pen_Inclination	1	111	0.00886313	0.00501773	(0.01; 0.01)	103	0.00746903	0.00329758	(0.01; 0.01)	98	0.00732538	0.00553429	(0.01; 0.01)	98	0.00737186	0.00434692	(0.01; 0.01)	114	0.00733577	0.00376143	(0.01; 0.01)	79	0.00709563	0.00445525	(0.01; 0.01)	55	0.00726287	0.00550617	(0.01; 0.01)	42	0.00648161	0.00289103	(0.01; 0.01)	0.00296894	0.0499076	0.320133	0.0844151	0.0785048	0.0151839	0.23114	0.00469846	1	1	1	1	1	0.993229	1
Stroke Tilt Variance [deg^2]	Pen_Inclination	1	111	0.598462	0.745889	(0.38; 1.12)	103	0.447467	0.495654	(0.26; 0.75)	98	0.498125	0.704621	(0.27; 0.98)	98	0.506456	0.548691	(0.26; 0.81)	114	0.482852	0.408904	(0.30; 0.71)	79	0.461753	0.524905	(0.26; 0.78)	55	0.409596	0.721936	(0.24; 0.96)	42	0.353366	0.320817	(0.26; 0.58)	0.0222385	0.0520701	0.821761	0.386138	0.219907	0.141985	0.383293	0.0504023	0.999631	1	1	1	1	1	1
Acceleration Logarithmic Dimensionless Jerk []	Fluency	1	111	0.828625	0.928236	(0.33; 1.26)	103	1.30844	0.64992	(1.00; 1.65)	98	1.75054	0.678115	(1.42; 2.10)	98	1.91035	0.570406	(1.59; 2.16)	114	1.98818	0.579728	(1.67; 2.25)	79	1.89357	0.559231	(1.69; 2.25)	55	1.93187	0.705772	(1.61; 2.32)	42	1.91742	0.488965	(1.74; 2.22)	3.79807e-51	0.00212173	0	0	0	0	0	0	0.000117304	6.01998e-10	2.36255e-13	7.49987e-11	1.50652e-08	3.27456e-08	0.668118
Angular Velocity Logarithmic Dimensionless Jerk []	Fluency	1	111	2.18483	1.30755	(1.43; 2.74)	103	3.22882	0.858689	(2.72; 3.58)	98	3.61112	0.469543	(3.37; 3.84)	98	3.67501	0.506569	(3.40; 3.91)	114	3.75373	0.50166	(3.47; 3.97)	79	3.49407	0.509107	(3.24; 3.75)	55	3.52994	0.466751	(3.25; 3.72)	42	3.62158	0.528983	(3.27; 3.79)	3.74917e-50	2.47617e-08	0	0	0	0	5.90639e-14	6.21725e-15	3.75354e-05	1.0515e-07	1.01469e-10	0.0282743	0.129363	0.0101862	0.999943
Stroke Angular Velocity Spectral Arc Length 10% []	Fluency	1	111	-3.39025	1.10327	(-4.11; -3.00)	103	-2.80394	0.520897	(-3.12; -2.60)	98	-2.61442	0.24676	(-2.74; -2.49)	98	-2.58117	0.242015	(-2.71; -2.47)	114	-2.57266	0.227012	(-2.71; -2.48)	79	-2.63636	0.266791	(-2.77; -2.51)	55	-2.62698	0.189102	(-2.73; -2.54)	42	-2.63362	0.267926	(-2.75; -2.48)	2.1861e-43	4.48432e-07	0	0	0	0	0	6.21725e-15	5.02612e-05	2.80025e-07	4.06979e-07	0.00228103	0.00517347	0.00286747	0.999993
Stroke Angular Velocity Spectral Arc Length 20% []	Fluency	1	111	-3.21913	1.0335	(-3.82; -2.79)	103	-2.63347	0.518225	(-2.96; -2.44)	98	-2.48737	0.227483	(-2.58; -2.36)	98	-2.45617	0.224048	(-2.58; -2.36)	114	-2.45093	0.215264	(-2.59; -2.37)	79	-2.54567	0.293615	(-2.69; -2.40)	55	-2.53547	0.201989	(-2.64; -2.43)	42	-2.51958	0.245028	(-2.63; -2.38)	4.59141e-37	5.17511e-08	0	0	0	4.66294e-14	3.48477e-12	6.4535e-12	0.00047021	1.6913e-05	0.000113276	0.419757	0.375076	0.149302	1
Stroke Angular Velocity Spectral Arc Length 30% []	Fluency	1	111	-2.81894	0.919018	(-3.42; -2.50)	103	-2.38548	0.457344	(-2.66; -2.20)	98	-2.27254	0.267314	(-2.41; -2.14)	98	-2.26394	0.221586	(-2.39; -2.17)	114	-2.27942	0.226263	(-2.40; -2.17)	79	-2.36144	0.253632	(-2.48; -2.23)	55	-2.35662	0.233186	(-2.47; -2.24)	42	-2.33307	0.211636	(-2.45; -2.23)	1.31879e-28	1.44126e-08	0	0	0	1.53448e-09	9.13545e-08	3.36839e-08	0.0206989	0.00402838	0.0356471	1	1	0.994588	1
Stroke Angular Velocity Spectral Arc Length 40% []	Fluency	1	111	-2.4354	0.781508	(-2.98; -2.20)	103	-2.12879	0.406945	(-2.40; -1.99)	98	-2.06962	0.212339	(-2.19; -1.98)	98	-2.07775	0.198049	(-2.18; -1.98)	114	-2.08438	0.226882	(-2.21; -1.98)	79	-2.17397	0.241908	(-2.30; -2.06)	55	-2.16662	0.240255	(-2.30; -2.06)	42	-2.14874	0.241386	(-2.28; -2.04)	2.5658e-22	1.04332e-08	0	0	0	5.20325e-05	0.000140509	4.31069e-05	0.203196	0.338457	0.74313	0.999952	1	1	1
Stroke Angular Velocity Spectral Arc Length 45% []	Fluency	1	111	-2.34663	0.752511	(-2.89; -2.14)	103	-2.09551	0.391399	(-2.34; -1.95)	98	-2.03467	0.206086	(-2.16; -1.96)	98	-2.04162	0.186741	(-2.14; -1.95)	114	-2.04698	0.21292	(-2.17; -1.96)	79	-2.1403	0.250066	(-2.28; -2.03)	55	-2.13591	0.226744	(-2.25; -2.03)	42	-2.09787	0.221797	(-2.23; -2.00)	2.09137e-20	3.54619e-08	0	3.10862e-15	2.79776e-14	0.0006804	0.00102187	0.000260386	0.370044	0.476946	0.894645	0.992814	0.999998	1	1
Stroke Angular Velocity Spectral Arc Length 50% []	Fluency	1	111	-2.13241	0.497461	(-2.46; -1.96)	103	-1.93409	0.272775	(-2.10; -1.82)	98	-1.8908	0.170338	(-2.00; -1.83)	98	-1.9144	0.190365	(-2.03; -1.84)	114	-1.93999	0.2253	(-2.05; -1.82)	79	-2.0194	0.21689	(-2.13; -1.91)	55	-2.01339	0.200845	(-2.13; -1.93)	42	-1.99252	0.217498	(-2.10; -1.88)	6.80515e-16	1.78201e-07	4.38627e-12	6.72085e-11	1.97606e-09	0.168582	0.238749	0.0622872	0.955361	0.998618	1	0.209482	0.542983	0.996869	1
Angular Velocity Spectral Arc Length 10% []	Fluency	1	111	-131.431	48.4027	(-152.21; -103.81)	103	-129.655	36.309	(-146.38; -110.07)	98	-141.216	31.2119	(-156.42; -125.21)	98	-146.265	39.9145	(-168.63; -128.72)	114	-151.712	31.4827	(-169.53; -138.05)	79	-163.389	30.1891	(-180.53; -150.34)	55	-156.851	23.7141	(-166.97; -143.25)	42	-159.306	33.1918	(-174.46; -141.27)	9.54294e-19	1	0.943826	0.0127932	1.44733e-05	1.34246e-10	7.01666e-05	0.000369327	0.376661	0.000724922	3.00321e-07	1.4766e-12	3.32823e-06	2.66461e-05	0.880582
Angular Velocity Spectral Arc Length 20% []	Fluency	1	111	-118.491	47.5778	(-140.48; -92.90)	103	-115.482	36.1811	(-133.80; -97.62)	98	-129.308	35.7734	(-146.68; -110.90)	98	-134.369	43.3008	(-158.79; -115.49)	114	-143.37	32.3493	(-160.34; -128.00)	79	-154.461	36.0136	(-177.16; -141.14)	55	-149.383	24.4517	(-160.45; -136.00)	42	-150.141	37.5742	(-167.10; -129.53)	6.05219e-21	1	0.658279	0.00633562	1.73782e-06	5.3002e-12	3.98123e-06	0.000126236	0.196334	0.000622477	7.39817e-08	1.42997e-13	2.99186e-07	1.47833e-05	0.970939
Angular Velocity Spectral Arc Length 30% []	Fluency	1	111	-101.497	45.2553	(-126.27; -81.02)	103	-105.223	32.1488	(-119.53; -87.39)	98	-117.024	34.7026	(-133.34; -98.64)	98	-123.423	44.5621	(-145.53; -100.97)	114	-129.506	32.5515	(-147.06; -114.51)	79	-141.346	32.8181	(-158.10; -125.28)	55	-136.428	36.7787	(-153.49; -116.71)	42	-134.713	40.8824	(-154.13; -113.24)	5.71504e-20	1	0.73867	0.00346422	2.83804e-06	1.66374e-11	5.91227e-06	0.000190618	0.310592	0.000487372	2.24532e-07	9.35696e-13	7.22245e-07	3.32896e-05	0.878943
Angular Velocity Spectral Arc Length 40% []	Fluency	0	111	-94.5195	30.5195	N.A.	103	-93.1268	27.5157	N.A.	98	-101.924	27.2099	N.A.	98	-110.774	29.6198	N.A.	114	-117.028	27.9252	N.A.	79	-125.533	29.9951	N.A.	55	-120.033	27.329	N.A.	42	-118.146	32.6168	N.A.	1.91174e-19	1	0.848445	0.00156473	2.29594e-07	2.46265e-11	3.35505e-06	0.000213846	0.591431	0.000492032	5.59477e-08	5.81624e-12	1.01837e-06	7.80553e-05	0.604054
Angular Velocity Spectral Arc Length 45% []	Fluency	1	111	-87.2495	45.3752	(-112.89; -67.52)	103	-92.2914	32.1832	(-106.87; -74.69)	98	-101.745	32.505	(-117.67; -85.16)	98	-109.27	33.5234	(-126.04; -92.52)	114	-116.246	31.6696	(-132.09; -100.43)	79	-127.387	28.2858	(-138.51; -110.22)	55	-116.544	29.6001	(-132.71; -103.11)	42	-126.46	44.3098	(-144.45; -100.14)	1.1523e-21	1	0.600182	0.000652127	4.73834e-08	4.16245e-12	1.59808e-06	1.17305e-05	0.484571	0.000439079	3.38436e-08	3.1366e-12	1.08121e-06	7.99306e-06	0.705158
Angular Velocity Spectral Arc Length 50% []	Fluency	1	111	-78.9212	43.7118	(-101.87; -58.16)	103	-84.8181	28.4281	(-94.85; -66.42)	98	-94.9018	32.5284	(-109.40; -76.87)	98	-101.322	37.5167	(-122.48; -84.96)	114	-106.467	26.9541	(-121.00; -94.05)	79	-115.984	26.1336	(-128.44; -102.31)	55	-111.762	28.0795	(-123.16; -95.08)	42	-116.003	32.549	(-128.51; -95.96)	1.43733e-25	1	0.264879	4.2716e-05	3.24192e-09	9.63674e-14	5.3687e-08	5.82816e-07	0.178789	2.43355e-05	1.89655e-09	5.90639e-14	3.06571e-08	3.39891e-07	0.55001
Median Angular Velocity Relative Power around the Peak []	Frequency	0	111	0.408156	0.0573301	N.A.	103	0.437022	0.0596604	N.A.	98	0.424393	0.050165	N.A.	98	0.422917	0.0585405	N.A.	114	0.398694	0.0596252	N.A.	79	0.392504	0.0598444	N.A.	55	0.384853	0.0600978	N.A.	42	0.409648	0.0542543	N.A.	3.04889e-09	0.00753136	0.703184	0.847775	0.999	0.84969	0.334504	1	0.972865	0.912349	3.46911e-05	8.79027e-06	2.29587e-06	0.238184	1
Median Angular Velocity RMS around the Peak [deg/s]	Kinematic_Oscillations	1	111	1.4482	1.0605	(1.06; 2.13)	103	1.97691	0.998446	(1.61; 2.61)	98	2.46442	1.03377	(1.97; 3.01)	98	2.72365	1.32572	(2.14; 3.47)	114	2.46112	0.952701	(2.01; 2.96)	79	2.41417	1.06837	(1.92; 2.99)	55	2.73563	1.20953	(2.08; 3.29)	42	2.40323	0.88732	(2.09; 2.98)	8.03659e-23	0.00472364	8.87512e-12	0	1.85896e-12	5.92914e-10	7.23999e-12	2.75041e-07	0.0124152	1.34859e-05	0.0100892	0.0445218	0.00096854	0.111117	0.98141
Median Angular Velocity Amplitude Rate [deg/s^2]	Kinematic_Oscillations	1	111	-0.00144254	0.0110661	(-0.01; 0.00)	103	0.000212146	0.00843911	(-0.00; 0.00)	98	-0.000563054	0.00622784	(-0.00; 0.00)	98	-0.000301682	0.00484163	(-0.00; 0.00)	114	-0.000805049	0.00591082	(-0.00; 0.00)	79	-0.000202901	0.00565001	(-0.00; 0.00)	55	-0.000555479	0.00509102	(-0.00; 0.00)	42	0.000207753	0.00542003	(-0.00; 0.00)	0.124054
Maximum Angular Velocity Relative Power around the Peak []	Frequency	1	111	0.461348	0.0851949	(0.41; 0.50)	103	0.497439	0.0965645	(0.44; 0.53)	98	0.476595	0.0729405	(0.44; 0.52)	98	0.478223	0.103235	(0.42; 0.53)	114	0.464502	0.116232	(0.40; 0.52)	79	0.446797	0.0991587	(0.39; 0.49)	55	0.428971	0.105722	(0.39; 0.50)	42	0.460211	0.108277	(0.42; 0.53)	5.49383e-06	0.0120837	0.355727	0.722255	1	0.997951	0.992677	1	0.999955	0.989438	0.0533931	0.000204487	0.000556487	0.827967	1
Maximum Angular Velocity RMS around the Peak [deg/s]	Kinematic_Oscillations	1	111	1.88732	1.26874	(1.44; 2.71)	103	2.42339	1.51776	(1.94; 3.46)	98	3.05868	1.66959	(2.36; 4.03)	98	3.24782	1.70521	(2.60; 4.30)	114	3.06664	1.14971	(2.47; 3.62)	79	2.91122	1.38659	(2.37; 3.76)	55	3.51979	1.22645	(3.01; 4.23)	42	3.19513	1.30787	(2.37; 3.68)	4.14356e-20	0.00643504	3.55076e-10	1.86517e-14	4.46367e-11	6.99573e-08	4.32099e-13	7.26401e-06	0.0561043	0.000363187	0.0347427	0.296368	0.000136937	0.416453	0.998456
Maximum Angular Velocity Amplitude Rate [deg/s^2]	Kinematic_Oscillations	1	111	-0.00466852	0.0190866	(-0.01; 0.01)	103	-0.00188229	0.0181438	(-0.01; 0.01)	98	-0.00234936	0.0134749	(-0.01; 0.01)	98	-0.0011095	0.0140548	(-0.01; 0.01)	114	-0.00315885	0.0134612	(-0.01; 0.01)	79	0.00362486	0.0140852	(-0.01; 0.01)	55	-0.0028182	0.00950531	(-0.01; 0.00)	42	-0.00214131	0.0105628	(-0.01; 0.00)	0.0834096
Acceleration Tremor Approximate Entropy []	Kinematic_Oscillations	1	111	0.952459	0.17643	(0.86; 1.04)	103	1.08091	0.152312	(1.00; 1.15)	98	1.15985	0.0814861	(1.12; 1.20)	98	1.18973	0.0773766	(1.14; 1.22)	114	1.20045	0.0869552	(1.16; 1.24)	79	1.22349	0.0522561	(1.20; 1.25)	55	1.23093	0.0531267	(1.21; 1.26)	42	1.25108	0.0793134	(1.21; 1.29)	8.58834e-83	0.00300436	0	0	0	0	0	0	2.46937e-06	5.08238e-10	0	0	0	0	0.995539
Acceleration Tremor Recurrence Rate []	Kinematic_Oscillations	1	111	0.338075	0.131561	(0.28; 0.41)	103	0.251234	0.158414	(0.18; 0.34)	98	0.202023	0.110598	(0.14; 0.25)	98	0.168564	0.0992831	(0.13; 0.22)	114	0.171888	0.10268	(0.13; 0.23)	79	0.151696	0.115232	(0.10; 0.22)	55	0.155363	0.116556	(0.09; 0.21)	42	0.150373	0.0856845	(0.11; 0.20)	2.18176e-36	0.000874871	9.2637e-13	0	0	0	0	0	0.0177685	1.18252e-05	7.30826e-05	2.51769e-07	8.6437e-07	1.35071e-06	0.954191
Acceleration Tremor Determinism []	Kinematic_Oscillations	1	111	0.73434	0.162973	(0.63; 0.79)	103	0.586827	0.223356	(0.47; 0.70)	98	0.488675	0.193816	(0.40; 0.59)	98	0.445002	0.212588	(0.35; 0.56)	114	0.445841	0.197845	(0.35; 0.55)	79	0.398822	0.199822	(0.31; 0.51)	55	0.383373	0.257333	(0.26; 0.52)	42	0.330336	0.182736	(0.26; 0.44)	3.45558e-44	0.000174197	1.42997e-13	0	0	0	0	0	0.0262548	3.45394e-05	1.75245e-05	1.48021e-08	1.01277e-07	8.04761e-11	0.977649
Acceleration Tremor Stability Index - Time EMD [Hz]	Kinematic_Oscillations	0	111	1.93085	0.176135	N.A.	103	1.97005	0.182669	N.A.	98	1.87959	0.168919	N.A.	98	1.93113	0.163693	N.A.	114	1.90575	0.179507	N.A.	79	1.914	0.176337	N.A.	55	1.92296	0.159743	N.A.	42	1.85889	0.187833	N.A.	0.00495564	0.949434	0.625018	1	0.999903	1	1	0.48072	0.00719495	0.96674	0.175935	0.599082	0.957452	0.0148541	0.672423
Acceleration Tremor Stability Index Threshold - Time EMD [Hz]	Kinematic_Oscillations	1	111	1.61453	0.184025	(1.53; 1.71)	103	1.60826	0.249046	(1.49; 1.74)	98	1.51045	0.198196	(1.46; 1.65)	98	1.58533	0.181849	(1.49; 1.67)	114	1.52154	0.206266	(1.44; 1.65)	79	1.51345	0.182859	(1.42; 1.60)	55	1.51725	0.191152	(1.41; 1.60)	42	1.47293	0.148367	(1.41; 1.56)	6.12645e-10	1	0.0284389	0.89166	0.00230155	6.05389e-05	0.000529703	1.63108e-05	0.122553	0.995871	0.0154029	0.000498118	0.0028022	9.72801e-05	0.986697
Acceleration Tremor Stability Index - Frequency EMD [Hz]	Kinematic_Oscillations	1	111	3.86667	1.87167	(2.93; 4.80)	103	4.18	1.8725	(3.14; 5.01)	98	3.70833	2.105	(2.88; 4.98)	98	4.055	2.31667	(2.83; 5.15)	114	3.88833	2.08	(2.90; 4.98)	79	3.9	2.2625	(2.65; 4.91)	55	3.46667	2.15083	(2.41; 4.56)	42	3.2	1.56667	(2.40; 3.97)	0.0174306	0.999596	1	1	1	1	0.829779	0.411016	0.836436	1	0.999995	0.987384	0.132402	0.0380687	0.996975
Acceleration Tremor Signal-to-Noise Ratio - EMD [dB]	Kinematic_Oscillations	1	111	-2.63811	1.15448	(-3.23; -2.07)	103	-3.14305	1.46452	(-3.75; -2.28)	98	-3.21499	1.44426	(-4.00; -2.55)	98	-3.34898	1.20432	(-3.90; -2.69)	114	-3.23926	1.46119	(-3.94; -2.48)	79	-3.29282	1.50524	(-3.95; -2.45)	55	-3.2081	1.4593	(-3.87; -2.41)	42	-3.39609	1.45986	(-4.08; -2.62)	6.38445e-05	0.145133	0.00273339	7.68672e-05	0.00209748	0.00347215	0.0463191	0.0165833	0.999728	0.794661	0.999869	0.998829	1	0.996727	1
Acceleration Tremor Mean Harmonic Power - EMD [Log((mm/s^2)^2/Hz)]	Kinematic_Oscillations	1	111	11.7787	1.17148	(11.20; 12.37)	103	12.2434	0.870997	(11.92; 12.79)	98	12.7012	0.784074	(12.25; 13.03)	98	12.796	0.894103	(12.30; 13.19)	114	12.6546	0.685711	(12.25; 12.93)	79	12.6994	0.665993	(12.38; 13.05)	55	12.8179	0.649447	(12.51; 13.16)	42	12.6088	0.781834	(12.19; 12.98)	9.19279e-23	0.00448771	5.1914e-13	0	2.36255e-12	4.16245e-12	4.74065e-12	2.3114e-05	0.00309566	0.000113544	0.0119006	0.00373882	0.000793992	0.678004	1
Acceleration RMS [mm/s^2]	Kinematic_Oscillations	1	111	4454.58	2558.22	(3531.36; 6089.58)	103	5059.63	1782.14	(4085.40; 5867.54)	98	5280.42	1860.95	(4458.57; 6319.52)	98	5339.52	1967.45	(4701.79; 6669.24)	114	5314.28	1709.76	(4573.50; 6283.26)	79	4992.41	1853.41	(4240.89; 6094.30)	55	5818.16	2367.33	(4272.37; 6639.71)	42	4707.25	1344.4	(3878.01; 5222.41)	0.000942507	0.999409	0.168342	0.0384428	0.0863228	0.947804	0.0344975	1	0.979732	0.74363	0.930989	1	0.53758	0.991903	1
Angular Velocity RMS [deg/s]	Kinematic_Oscillations	1	111	5.23922	4.06336	(3.94; 8.00)	103	6.91535	4.9512	(5.29; 10.24)	98	7.50515	5.68377	(6.02; 11.71)	98	8.38261	4.87323	(6.35; 11.23)	114	7.99498	4.39513	(6.11; 10.51)	79	7.56151	4.67227	(5.48; 10.15)	55	8.91097	5.27159	(6.54; 11.81)	42	7.64075	2.89853	(6.08; 8.98)	1.01775e-09	0.0107395	2.41242e-06	4.54594e-08	1.44107e-06	0.00191894	8.24527e-07	0.0394461	0.865666	0.307278	0.893256	1	0.250987	1	1
3D Acceleration Relative Power in the Band of Voluntary Motion []	Frequency	0	111	0.72773	0.105118	N.A.	103	0.672783	0.0951351	N.A.	98	0.602706	0.102213	N.A.	98	0.590045	0.0947836	N.A.	114	0.606172	0.110533	N.A.	79	0.583235	0.107793	N.A.	55	0.585619	0.103699	N.A.	42	0.531377	0.115957	N.A.	1.71951e-35	0.0032944	0	0	0	0	1.55431e-14	0	5.75529e-05	6.43184e-07	7.8119e-05	3.28009e-07	1.72786e-05	7.93943e-12	0.999999
3D Acceleration Relative Power in the Band of Dyskinetic Motion []	Frequency	0	111	0.147928	0.0662608	N.A.	103	0.16782	0.0540218	N.A.	98	0.168143	0.0532649	N.A.	98	0.171239	0.0643362	N.A.	114	0.158234	0.0600741	N.A.	79	0.156178	0.053807	N.A.	55	0.160419	0.0700464	N.A.	42	0.164915	0.0491125	N.A.	0.106164
3D Acceleration Relative Power in the Band of Parkinsonian Tremor []	Frequency	1	111	0.108073	0.0587848	(0.08; 0.14)	103	0.126268	0.0530358	(0.10; 0.15)	98	0.16723	0.0620865	(0.14; 0.20)	98	0.169249	0.070844	(0.14; 0.21)	114	0.176015	0.0743354	(0.13; 0.21)	79	0.191888	0.0780863	(0.15; 0.23)	55	0.186778	0.0707454	(0.15; 0.22)	42	0.20998	0.0886126	(0.17; 0.26)	3.09852e-40	0.279028	2.7045e-13	3.10862e-15	0	0	3.10862e-15	0	6.95183e-06	2.93803e-07	1.29353e-07	8.12594e-12	2.63739e-08	3.57492e-13	1
3D Acceleration Relative Power in the Band of Physiological Tremor []	Frequency	0	111	0.0698017	0.0324088	N.A.	103	0.0885292	0.0288092	N.A.	98	0.108457	0.0315022	N.A.	98	0.11552	0.0317824	N.A.	114	0.111121	0.0360942	N.A.	79	0.117482	0.0358147	N.A.	55	0.116597	0.0362793	N.A.	42	0.137037	0.043312	N.A.	6.31327e-37	0.00158128	2.17604e-14	0	0	0	6.21725e-15	0	0.000918979	6.13746e-07	3.03968e-05	4.17831e-07	2.30542e-05	4.66294e-13	0.987032
3D Acceleration Relative Power around 2Hz []	Frequency	1	111	0.374935	0.091911	(0.33; 0.42)	103	0.359836	0.0941463	(0.32; 0.41)	98	0.32277	0.0992387	(0.28; 0.38)	98	0.319265	0.0724004	(0.28; 0.35)	114	0.291544	0.0841647	(0.25; 0.34)	79	0.277704	0.0831498	(0.24; 0.33)	55	0.277456	0.0940293	(0.24; 0.34)	42	0.263723	0.0643547	(0.23; 0.29)	1.60675e-35	0.991415	4.23157e-06	2.04828e-08	3.10862e-15	0	1.1533e-12	0	0.00431988	8.21455e-05	3.89685e-10	1.1191e-13	8.31158e-09	3.95417e-12	0.999998
3D Acceleration Relative Power around 5Hz []	Frequency	1	111	0.299496	0.0655167	(0.27; 0.34)	103	0.304485	0.0641027	(0.27; 0.34)	98	0.334376	0.0705139	(0.30; 0.37)	98	0.334114	0.0608097	(0.31; 0.37)	114	0.340426	0.0806808	(0.31; 0.39)	79	0.371906	0.0876409	(0.33; 0.41)	55	0.341414	0.0914592	(0.32; 0.41)	42	0.363146	0.0445152	(0.34; 0.38)	6.9783e-21	1	0.00432713	0.00220712	1.63536e-06	5.78204e-12	3.37603e-06	1.32593e-07	0.00203139	0.00101893	6.69718e-07	2.31593e-12	1.50628e-06	5.92712e-08	1
3D Acceleration Relative Power around 8Hz []	Frequency	1	111	0.213409	0.0416348	(0.19; 0.23)	103	0.222252	0.0497648	(0.19; 0.24)	98	0.223469	0.0437169	(0.20; 0.25)	98	0.221563	0.0411981	(0.20; 0.24)	114	0.228824	0.0503657	(0.21; 0.26)	79	0.216691	0.044099	(0.20; 0.24)	55	0.228633	0.0611851	(0.20; 0.26)	42	0.242507	0.0290624	(0.22; 0.25)	0.00104017	0.999021	0.396836	0.345707	0.0151047	0.920703	0.261632	0.0011136	0.999751	0.999365	0.587123	1	0.980213	0.045108	1
3D Acceleration Relative Power around 11Hz []	Frequency	1	111	0.0993085	0.0336313	(0.08; 0.12)	103	0.10964	0.0294071	(0.09; 0.12)	98	0.109825	0.0248992	(0.10; 0.13)	98	0.116444	0.0307439	(0.10; 0.13)	114	0.119342	0.0344716	(0.10; 0.14)	79	0.121912	0.0378077	(0.11; 0.14)	55	0.118802	0.0277027	(0.10; 0.13)	42	0.122335	0.0285101	(0.11; 0.14)	6.80356e-12	0.17579	0.00513144	7.45089e-06	4.42285e-07	7.77786e-09	0.000126315	5.85779e-07	0.999937	0.343354	0.124343	0.00516189	0.44238	0.0117535	0.995038
Acceleration Tremor Principal Component Relative Power in the Band of Dyskinetic Motion []	Frequency	1	111	0.119655	0.0513762	(0.10; 0.15)	103	0.119684	0.059649	(0.09; 0.15)	98	0.090538	0.0492781	(0.07; 0.12)	98	0.0867886	0.0445926	(0.06; 0.11)	114	0.0723621	0.0393468	(0.06; 0.10)	79	0.0681023	0.0305898	(0.06; 0.09)	55	0.0682321	0.0342277	(0.05; 0.09)	42	0.0626827	0.0294459	(0.05; 0.08)	1.30241e-37	1	0.000229433	7.74194e-08	1.77192e-13	0	1.61648e-13	7.14984e-14	0.000473308	2.34309e-07	1.07869e-12	0	5.90639e-13	2.20712e-13	0.989311
Acceleration Tremor Principal Component Relative Power in the Band of Parkinsonian Tremor []	Frequency	1	111	0.539796	0.0870378	(0.50; 0.59)	103	0.502877	0.0660254	(0.47; 0.53)	98	0.497376	0.0832657	(0.46; 0.54)	98	0.51556	0.0712139	(0.47; 0.54)	114	0.518038	0.0922232	(0.47; 0.56)	79	0.527544	0.0700251	(0.50; 0.57)	55	0.537775	0.0774622	(0.49; 0.57)	42	0.562415	0.0949147	(0.51; 0.60)	1.12007e-08	0.000184094	0.000165209	0.0251101	0.493553	1	1	0.999435	1	0.999831	0.435881	0.0070733	0.0736035	0.000154111	0.999531
Acceleration Tremor Principal Component Relative Power in the Band of Physiological Tremor []	Frequency	0	111	0.215905	0.064876	N.A.	103	0.244878	0.0631515	N.A.	98	0.277548	0.0672348	N.A.	98	0.280611	0.0623209	N.A.	114	0.281689	0.0779267	N.A.	79	0.293706	0.055299	N.A.	55	0.304424	0.0815519	N.A.	42	0.279647	0.0652701	N.A.	1.64559e-20	0.0478311	2.31598e-09	2.77165e-10	1.93761e-11	4.69402e-13	1.89626e-13	6.61396e-06	0.0174349	0.00520742	0.00182576	4.39904e-05	4.59723e-06	0.13034	1
Acceleration Tremor Principal Component Relative Power around 2Hz []	Frequency	1	111	0.189935	0.0769621	(0.15; 0.23)	103	0.20057	0.0755074	(0.16; 0.24)	98	0.16093	0.0700084	(0.13; 0.20)	98	0.154157	0.0734856	(0.11; 0.19)	114	0.136639	0.0705848	(0.11; 0.18)	79	0.124722	0.0485863	(0.10; 0.15)	55	0.116069	0.0495242	(0.09; 0.14)	42	0.117166	0.0432179	(0.10; 0.14)	7.54096e-34	1	0.0345822	0.000156127	2.44763e-09	6.21725e-15	3.73035e-12	9.68337e-12	0.00317753	7.21162e-06	4.02722e-11	0	8.39329e-14	2.98428e-13	0.998173
Acceleration Tremor Principal Component Relative Power around 5Hz []	Frequency	0	111	0.449135	0.059137	N.A.	103	0.418752	0.0547311	N.A.	98	0.427285	0.0644396	N.A.	98	0.433597	0.0633934	N.A.	114	0.447075	0.0787944	N.A.	79	0.451217	0.0652183	N.A.	55	0.439457	0.0854157	N.A.	42	0.475022	0.0814773	N.A.	7.74217e-05	0.0306237	0.438325	0.945671	1	1	0.999999	0.636068	0.999998	0.973218	0.0600111	0.0393328	0.860599	0.000192425	1
Acceleration Tremor Principal Component Relative Power around 8Hz []	Frequency	0	111	0.270054	0.061548	N.A.	103	0.28099	0.056527	N.A.	98	0.286416	0.051485	N.A.	98	0.287987	0.0523939	N.A.	114	0.283779	0.0648161	N.A.	79	0.287403	0.0471761	N.A.	55	0.2984	0.0647911	N.A.	42	0.27641	0.0580121	N.A.	0.107667
Acceleration Tremor Principal Component Relative Power around 11Hz []	Frequency	1	111	0.0796391	0.0372848	(0.06; 0.10)	103	0.0989442	0.0409606	(0.08; 0.12)	98	0.115139	0.0427465	(0.10; 0.14)	98	0.118689	0.0470219	(0.10; 0.14)	114	0.123236	0.0550033	(0.10; 0.15)	79	0.130756	0.0461068	(0.11; 0.15)	55	0.125935	0.0492081	(0.11; 0.16)	42	0.12682	0.0535292	(0.10; 0.15)	4.96654e-26	0.0304222	1.03523e-10	2.10547e-11	4.04121e-14	0	4.63185e-13	1.17141e-08	0.00699308	0.0029319	0.000154493	1.60592e-07	2.60942e-05	0.0050759	1
Dominant Acceleration Tremor Relative Power in the Band of Dyskinetic Motion []	Frequency	1	111	0.24915	0.0963569	(0.20; 0.30)	103	0.25356	0.0924404	(0.21; 0.31)	98	0.223378	0.0767857	(0.19; 0.26)	98	0.213963	0.096097	(0.18; 0.27)	114	0.203335	0.0995467	(0.16; 0.26)	79	0.176358	0.0705838	(0.15; 0.22)	55	0.175458	0.0660932	(0.14; 0.21)	42	0.16213	0.0579562	(0.14; 0.20)	6.3004e-25	1	0.563465	0.0899732	6.25769e-05	1.66617e-09	6.16829e-10	3.64039e-10	0.100699	0.00779192	1.64755e-06	2.38742e-11	1.22169e-11	9.4782e-12	1
Dominant Acceleration Tremor Relative Power in the Band of Parkinsonian Tremor []	Frequency	1	111	0.53776	0.0830009	(0.50; 0.58)	103	0.496033	0.0573477	(0.47; 0.53)	98	0.505547	0.0848883	(0.46; 0.54)	98	0.501203	0.103215	(0.46; 0.56)	114	0.515357	0.10271	(0.47; 0.57)	79	0.529973	0.0695733	(0.51; 0.58)	55	0.544248	0.0917235	(0.50; 0.59)	42	0.569855	0.0676662	(0.54; 0.61)	2.31811e-11	0.000127572	0.000973533	0.00625024	0.595022	1	1	0.622359	1	1	0.290192	0.00193898	0.00140776	9.41474e-07	1
Dominant Acceleration Tremor Relative Power in the Band of Physiological Tremor []	Frequency	1	111	0.211398	0.0812882	(0.17; 0.26)	103	0.2571	0.102945	(0.20; 0.30)	98	0.280536	0.092937	(0.24; 0.33)	98	0.269725	0.0882338	(0.24; 0.33)	114	0.281367	0.0942496	(0.23; 0.32)	79	0.282542	0.0894137	(0.24; 0.33)	55	0.273317	0.0972049	(0.24; 0.33)	42	0.258301	0.084278	(0.23; 0.32)	6.95407e-15	0.0169129	1.92383e-09	1.46453e-09	3.93102e-09	4.20193e-10	2.19798e-07	0.000781894	0.0555128	0.0486513	0.117746	0.0126627	0.102172	0.965304	1
Dominant Acceleration Tremor Relative Power around 2Hz []	Frequency	1	111	0.185277	0.0753788	(0.15; 0.22)	103	0.186858	0.0775512	(0.16; 0.23)	98	0.150851	0.072133	(0.12; 0.19)	98	0.153819	0.0787013	(0.11; 0.19)	114	0.1356	0.0628484	(0.11; 0.17)	79	0.117591	0.0504835	(0.10; 0.15)	55	0.12097	0.0469044	(0.09; 0.14)	42	0.109398	0.038071	(0.10; 0.14)	2.10854e-30	1	0.0089004	0.0014954	1.43149e-07	1.1906e-12	2.31934e-11	2.42162e-12	0.000760001	0.000102795	3.87478e-09	2.17604e-14	6.87006e-13	8.39329e-14	1
Dominant Acceleration Tremor Relative Power around 5Hz []	Frequency	0	111	0.446843	0.0603687	N.A.	103	0.418335	0.061811	N.A.	98	0.427056	0.0641407	N.A.	98	0.432763	0.0698779	N.A.	114	0.449635	0.0751589	N.A.	79	0.455359	0.0697985	N.A.	55	0.455015	0.0851746	N.A.	42	0.486495	0.0797742	N.A.	7.4936e-07	0.0749871	0.682183	0.987067	1	1	1	0.0461049	0.999998	0.985912	0.0264709	0.0107751	0.0444842	3.1206e-06	1
Dominant Acceleration Tremor Relative Power around 8Hz []	Frequency	1	111	0.264503	0.0856184	(0.23; 0.32)	103	0.287948	0.0860866	(0.24; 0.32)	98	0.299959	0.0742203	(0.26; 0.33)	98	0.277877	0.0809594	(0.25; 0.33)	114	0.271922	0.0707051	(0.24; 0.32)	79	0.281086	0.0781829	(0.25; 0.33)	55	0.275547	0.0892765	(0.24; 0.33)	42	0.27425	0.0711488	(0.23; 0.30)	0.218554
Dominant Acceleration Tremor Relative Power around 11Hz []	Frequency	1	111	0.081921	0.0345482	(0.07; 0.10)	103	0.102861	0.0529252	(0.08; 0.13)	98	0.119017	0.045976	(0.10; 0.15)	98	0.121183	0.0472187	(0.10; 0.14)	114	0.125298	0.064047	(0.09; 0.16)	79	0.128913	0.0509953	(0.10; 0.16)	55	0.1213	0.0579414	(0.10; 0.16)	42	0.122789	0.0505242	(0.10; 0.15)	5.33118e-20	0.0136851	3.42437e-10	7.15326e-11	5.64215e-12	7.77156e-14	2.19881e-09	4.70272e-07	0.0288177	0.0130766	0.0060186	0.000125426	0.0100894	0.0779897	1
Angular Velocity Tremor Principal Component Relative Power in the Band of Dyskinetic Motion []	Frequency	1	111	0.311311	0.128227	(0.26; 0.39)	103	0.312272	0.149366	(0.25; 0.39)	98	0.266026	0.142315	(0.20; 0.34)	98	0.23651	0.113495	(0.19; 0.30)	114	0.238343	0.156622	(0.16; 0.32)	79	0.183681	0.123932	(0.12; 0.24)	55	0.177402	0.124037	(0.13; 0.25)	42	0.186482	0.146495	(0.12; 0.27)	1.8729e-27	1	0.0314282	5.42157e-05	1.33651e-06	0	3.57803e-11	9.17006e-08	0.0512524	0.000124866	3.92446e-06	0	1.14789e-10	1.99272e-07	0.98707
Angular Velocity Tremor Principal Component Relative Power in the Band of Parkinsonian Tremor []	Frequency	1	111	0.435273	0.118021	(0.37; 0.49)	103	0.395414	0.117544	(0.34; 0.46)	98	0.421238	0.131818	(0.36; 0.49)	98	0.439743	0.132709	(0.38; 0.51)	114	0.469038	0.155691	(0.40; 0.55)	79	0.519279	0.141221	(0.46; 0.60)	55	0.543643	0.149958	(0.45; 0.60)	42	0.548344	0.208992	(0.43; 0.64)	3.23758e-22	0.244212	1	0.999994	0.197291	1.73236e-07	4.03995e-06	0.000251845	0.427656	0.0175735	5.48965e-06	1.86517e-14	7.76845e-12	7.34312e-09	0.999912
Angular Velocity Tremor Principal Component Relative Power in the Band of Physiological Tremor []	Frequency	1	111	0.0665401	0.029657	(0.05; 0.08)	103	0.0640187	0.0366059	(0.05; 0.09)	98	0.0717649	0.0425651	(0.06; 0.10)	98	0.0746411	0.0417676	(0.06; 0.10)	114	0.07132	0.0377349	(0.05; 0.09)	79	0.0852594	0.05776	(0.06; 0.12)	55	0.0742002	0.0369181	(0.05; 0.09)	42	0.0689164	0.0491848	(0.05; 0.10)	0.0172512	1	0.975231	0.678546	0.999892	0.0263681	0.995392	0.999999	0.910354	0.505152	0.997699	0.01484	0.977133	0.999964	1
Angular Velocity Tremor Principal Component Relative Power around 2Hz []	Frequency	0	111	0.424953	0.0989084	N.A.	103	0.4535	0.111819	N.A.	98	0.395784	0.106218	N.A.	98	0.377536	0.105363	N.A.	114	0.364292	0.124474	N.A.	79	0.296485	0.107019	N.A.	55	0.305544	0.104165	N.A.	42	0.312332	0.125379	N.A.	4.53748e-27	0.815759	0.803787	0.0539266	0.001141	2.61124e-13	2.70659e-09	6.80888e-07	0.00618045	3.56955e-05	1.14503e-07	0	1.05693e-13	1.70107e-10	0.99964
Angular Velocity Tremor Principal Component Relative Power around 5Hz []	Frequency	1	111	0.434498	0.106208	(0.37; 0.48)	103	0.423862	0.11686	(0.35; 0.47)	98	0.448502	0.132162	(0.39; 0.53)	98	0.486182	0.0992003	(0.42; 0.52)	114	0.50282	0.141047	(0.42; 0.56)	79	0.513748	0.139433	(0.47; 0.61)	55	0.557863	0.138896	(0.47; 0.61)	42	0.548524	0.180891	(0.45; 0.63)	1.48537e-24	0.998737	0.809763	0.011823	4.76704e-05	1.84945e-10	2.26706e-09	1.16158e-06	0.0572346	8.36667e-05	7.49715e-08	7.77156e-14	2.84128e-12	5.67201e-09	0.967144
Angular Velocity Tremor Principal Component Relative Power around 8Hz []	Frequency	1	111	0.117221	0.0578002	(0.08; 0.14)	103	0.0955412	0.058821	(0.08; 0.14)	98	0.108709	0.0625502	(0.08; 0.14)	98	0.107699	0.0540252	(0.08; 0.14)	114	0.11046	0.0500266	(0.08; 0.13)	79	0.121967	0.0717786	(0.10; 0.17)	55	0.108591	0.0585648	(0.09; 0.15)	42	0.113558	0.086924	(0.07; 0.16)	0.0419992	0.494281	0.999997	1	0.999995	0.963914	1	1	0.997555	0.980622	0.99539	0.00794288	0.894498	0.998336	1
Angular Velocity Tremor Principal Component Relative Power around 11Hz []	Frequency	1	111	0.0195969	0.0128969	(0.01; 0.03)	103	0.0206488	0.0172449	(0.02; 0.03)	98	0.0239225	0.0157456	(0.02; 0.03)	98	0.024968	0.015703	(0.02; 0.04)	114	0.0242123	0.0164799	(0.02; 0.03)	79	0.0282417	0.0255158	(0.02; 0.04)	55	0.025266	0.0153621	(0.02; 0.03)	42	0.0250141	0.0180722	(0.02; 0.04)	0.000213958	0.992724	0.0617382	0.00620292	0.158107	0.000159606	0.128801	0.560481	0.949395	0.483058	0.998135	0.03987	0.952626	0.99982	1
Dominant Angular Velocity Tremor Relative Power in the Band of Dyskinetic Motion []	Frequency	1	111	0.540172	0.126794	(0.47; 0.60)	103	0.565554	0.127171	(0.50; 0.62)	98	0.537207	0.151297	(0.45; 0.60)	98	0.534242	0.193256	(0.43; 0.62)	114	0.477459	0.204215	(0.37; 0.58)	79	0.410347	0.198475	(0.31; 0.51)	55	0.427328	0.170802	(0.34; 0.51)	42	0.447678	0.225114	(0.32; 0.54)	1.40982e-19	0.864018	1	1	0.0496925	3.74771e-08	6.98301e-06	0.0030882	0.743106	0.442429	2.8198e-05	6.46594e-13	1.28309e-09	6.02305e-06	1
Dominant Angular Velocity Tremor Relative Power in the Band of Parkinsonian Tremor []	Frequency	1	111	0.418282	0.0967621	(0.37; 0.46)	103	0.384542	0.104937	(0.34; 0.44)	98	0.404592	0.136419	(0.36; 0.50)	98	0.422927	0.159444	(0.35; 0.51)	114	0.479826	0.156836	(0.39; 0.55)	79	0.529019	0.140756	(0.44; 0.58)	55	0.529031	0.15169	(0.45; 0.60)	42	0.491491	0.204987	(0.43; 0.63)	5.32626e-22	0.794984	1	0.999998	0.00419676	1.42735e-08	2.99364e-06	0.000228562	0.5924	0.165347	4.51194e-07	9.63674e-14	2.56179e-10	1.39438e-07	1
Dominant Angular Velocity Tremor Relative Power in the Band of Physiological Tremor []	Frequency	1	111	0.0676458	0.0436001	(0.05; 0.09)	103	0.0648192	0.0367333	(0.05; 0.08)	98	0.0711026	0.0482577	(0.05; 0.10)	98	0.0673227	0.0377266	(0.05; 0.09)	114	0.0707239	0.0344934	(0.06; 0.09)	79	0.0760983	0.0549787	(0.05; 0.11)	55	0.0763339	0.0473516	(0.06; 0.10)	42	0.0673574	0.0522009	(0.05; 0.10)	0.155374
Dominant Angular Velocity Tremor Relative Power around 2Hz []	Frequency	0	111	0.436909	0.0985046	N.A.	103	0.462567	0.101981	N.A.	98	0.411925	0.119894	N.A.	98	0.399977	0.118884	N.A.	114	0.362648	0.130357	N.A.	79	0.304858	0.115998	N.A.	55	0.308864	0.120474	N.A.	42	0.325074	0.135063	N.A.	2.92812e-26	0.959193	0.974104	0.471428	6.01005e-05	1.32738e-12	1.52021e-09	4.40685e-06	0.0585392	0.004285	1.41146e-08	0	3.10862e-13	6.05462e-09	1
Dominant Angular Velocity Tremor Relative Power around 5Hz []	Frequency	1	111	0.432425	0.110235	(0.36; 0.47)	103	0.416742	0.0943915	(0.36; 0.45)	98	0.44037	0.118383	(0.39; 0.51)	98	0.46915	0.155452	(0.38; 0.54)	114	0.495216	0.159103	(0.42; 0.58)	79	0.530198	0.150974	(0.46; 0.61)	55	0.530668	0.157218	(0.44; 0.59)	42	0.560307	0.196901	(0.44; 0.64)	3.50162e-24	0.999766	0.726518	0.0526149	4.20476e-06	2.94325e-11	2.02216e-07	4.18327e-07	0.0595484	0.000962064	8.89239e-09	2.4869e-14	8.84453e-10	3.17698e-09	0.999921
Dominant Angular Velocity Tremor Relative Power around 8Hz []	Frequency	1	111	0.108691	0.0486616	(0.09; 0.13)	103	0.0973825	0.0470632	(0.08; 0.13)	98	0.100152	0.0562904	(0.07; 0.13)	98	0.102618	0.0482473	(0.08; 0.12)	114	0.108516	0.0468811	(0.08; 0.13)	79	0.111768	0.0704288	(0.09; 0.16)	55	0.116558	0.0795706	(0.08; 0.16)	42	0.102222	0.0690188	(0.07; 0.14)	0.0255947	0.800855	0.99249	0.896746	1	0.999983	0.999932	0.999982	1	1	0.98856	0.168753	0.224847	1	1
Dominant Angular Velocity Tremor Relative Power around 11Hz []	Frequency	1	111	0.0219069	0.0151323	(0.01; 0.03)	103	0.0212959	0.0137676	(0.02; 0.03)	98	0.0249377	0.0158215	(0.02; 0.03)	98	0.0227384	0.0151154	(0.02; 0.03)	114	0.0251473	0.0144062	(0.02; 0.03)	79	0.027697	0.0222649	(0.02; 0.04)	55	0.0259783	0.0207085	(0.02; 0.04)	42	0.0230889	0.0166061	(0.02; 0.03)	0.0617837
Acceleration Tremor Stability Index - Time [Hz]	Kinematic_Oscillations	1	111	2.44373	0.652309	(2.11; 2.76)	103	2.25805	0.522421	(1.99; 2.51)	98	2.19942	0.545645	(2.01; 2.56)	98	2.19813	0.423072	(2.05; 2.47)	114	2.15811	0.429094	(1.93; 2.35)	79	2.05863	0.42363	(1.88; 2.30)	55	2.13293	0.448504	(1.90; 2.35)	42	2.05609	0.29919	(1.90; 2.20)	1.53837e-08	0.0685121	0.136572	0.104702	5.09307e-05	3.32774e-06	0.000726577	2.59595e-06	1	1	0.948458	0.331981	0.93508	0.0666965	1
Acceleration Tremor Stability Index Threshold - Time [Hz]	Kinematic_Oscillations	1	111	1.89381	0.459718	(1.73; 2.19)	103	1.7786	0.515179	(1.55; 2.07)	98	1.79903	0.392586	(1.61; 2.00)	98	1.70223	0.363131	(1.51; 1.87)	114	1.66584	0.374731	(1.52; 1.89)	79	1.7071	0.361427	(1.51; 1.87)	55	1.70383	0.412426	(1.51; 1.92)	42	1.63965	0.263558	(1.46; 1.72)	5.18369e-08	0.11019	0.540021	5.53286e-05	0.000135985	0.000201828	0.0193013	2.68701e-06	1	0.814177	0.961378	0.878915	0.999977	0.0467479	0.314082
Acceleration Tremor Stability Index - Frequency [Hz]	Kinematic_Oscillations	1	111	3	1.4875	(2.28; 3.77)	103	3.075	2.1375	(2.16; 4.30)	98	2.7625	1.9375	(1.84; 3.77)	98	2.8625	2	(1.90; 3.90)	114	3.1	1.475	(2.33; 3.80)	79	2.6	1.43125	(2.01; 3.44)	55	2.55	1.7875	(1.93; 3.72)	42	3.1375	1.95	(2.25; 4.20)	0.207643
Acceleration Tremor Signal-to-Noise Ratio [dB]	Kinematic_Oscillations	1	111	0.584799	8.97237	(-5.60; 3.37)	103	-0.184196	6.54141	(-4.34; 2.21)	98	-3.56622	5.12372	(-5.34; -0.22)	98	-4.16005	5.48682	(-6.00; -0.51)	114	-4.96525	5.02345	(-6.85; -1.83)	79	-5.46879	4.59327	(-7.02; -2.43)	55	-4.87817	6.01214	(-6.71; -0.69)	42	-5.77033	2.15695	(-7.03; -4.87)	2.45314e-14	1	0.543131	0.0680968	1.98435e-05	1.26891e-06	0.0161164	1.98876e-06	0.156145	0.0107631	1.27737e-06	8.4291e-08	0.00282046	2.09082e-07	1
Acceleration Tremor Mean Harmonic Power [Log((mm/s^2)^2/Hz)]	Kinematic_Oscillations	0	111	11.8575	0.773104	N.A.	103	12.2522	0.616808	N.A.	98	12.5009	0.548905	N.A.	98	12.5226	0.594166	N.A.	114	12.3754	0.558235	N.A.	79	12.3246	0.529808	N.A.	55	12.4994	0.598525	N.A.	42	12.1673	0.45089	N.A.	2.43274e-16	6.18607e-05	1.52012e-12	2.30038e-13	6.83595e-09	5.68332e-06	6.25221e-09	0.126178	0.0975808	0.0436628	0.982405	1	0.337578	1	1
3D Acceleration Spectral Peak Frequency [Hz]	Frequency	1	111	0.6	0.2	(0.50; 0.70)	103	0.6	0.2	(0.50; 0.70)	98	0.525	0.2	(0.50; 0.70)	98	0.6	0.3	(0.50; 0.80)	114	0.6	0.3	(0.50; 0.80)	79	0.6	0.4	(0.50; 0.90)	55	0.65	0.85	(0.50; 1.35)	42	0.5	0.2	(0.50; 0.70)	0.0147681	1	1	0.991028	0.999058	0.986858	0.062051	1	1	0.960993	0.991733	0.951635	0.039867	1	0.980639
Acceleration Tremor Principal Component Spectral Peak Frequency [Hz]	Frequency	1	111	4.8	1.875	(3.93; 5.80)	103	4.35	1.8	(3.70; 5.50)	98	4.3	1.5	(3.70; 5.20)	98	4.6	1.5	(4.00; 5.50)	114	4.825	1.6	(4.10; 5.70)	79	4.9	1.2	(4.30; 5.50)	55	5	1.35	(4.50; 5.85)	42	5.05	0.8	(4.60; 5.40)	0.000224166	0.891472	0.263464	1	1	1	0.817558	0.996687	1	0.998903	0.301715	0.407471	0.0251596	0.209015	0.732336
Dominant Acceleration Tremor Spectral Peak Frequency [Hz]	Frequency	1	111	4.8	2.25	(3.73; 5.97)	103	4.2	1.6625	(3.71; 5.38)	98	4.325	1.4	(3.80; 5.20)	98	4.575	1.7	(3.90; 5.60)	114	4.8	1.5	(4.20; 5.70)	79	5.1	1.0875	(4.41; 5.50)	55	5	1.35	(4.53; 5.88)	42	5.075	0.7	(4.70; 5.40)	0.000123761	0.71187	0.769636	1	1	0.986966	0.945805	0.855948	1	0.997384	0.1374	0.0280047	0.0282998	0.0246994	0.998705
Angular Velocity Tremor Principal Component Spectral Peak Frequency [Hz]	Frequency	1	111	3.1	1.1	(2.70; 3.80)	103	3.2	0.9	(2.70; 3.60)	98	3.4	1.1	(2.80; 3.90)	98	3.475	0.7	(3.10; 3.80)	114	3.6	1.3	(3.10; 4.40)	79	3.9	1.075	(3.40; 4.47)	55	3.9	1.175	(3.30; 4.47)	42	4	1.5	(3.10; 4.60)	2.69557e-14	1	0.981092	0.232855	0.000456164	1.05293e-08	3.10652e-05	0.000163818	0.991748	0.305921	0.000890034	2.91046e-08	5.57201e-05	0.000259247	0.999931
Dominant Angular Velocity Tremor Spectral Peak Frequency [Hz]	Frequency	1	111	3.1	0.9	(2.70; 3.60)	103	3.1	0.8	(2.70; 3.50)	98	3.25	1.1	(2.80; 3.90)	98	3.4	0.9	(3.10; 4.00)	114	3.7	1.3	(3.10; 4.40)	79	3.9	1.3	(3.30; 4.60)	55	4	1.35	(3.33; 4.68)	42	3.95	1.5	(3.00; 4.50)	8.23584e-20	1	0.910323	0.0110434	1.18277e-06	8.99257e-10	1.4622e-08	0.000278398	0.765896	0.00535738	4.8762e-07	3.66299e-10	6.22579e-09	0.000140066	0.90225
3D Acceleration Spectral Peak Amplitude [(mm/s^2)^2/Hz]	Frequency	1	111	1.41386e+06	1.33071e+06	(706269.38; 2036982.80)	103	1.96675e+06	1.72513e+06	(1188485.32; 2913615.26)	98	1.85433e+06	1.58075e+06	(1168770.28; 2749516.20)	98	1.72716e+06	2.05066e+06	(1034388.74; 3085047.07)	114	1.77769e+06	1.68001e+06	(989269.65; 2669276.73)	79	1.47398e+06	1.8098e+06	(831776.88; 2641572.59)	55	1.4132e+06	1.54903e+06	(950259.45; 2499288.35)	42	1.40676e+06	1.02515e+06	(845990.21; 1871138.26)	0.00051259	0.0061387	0.0320296	0.106847	0.663602	0.999999	0.999973	1	1	1	0.932871	0.273784	0.701181	0.0368527	1
Acceleration Tremor Principal Component Spectral Peak Amplitude [(mm/s^2)^2/Hz]	Frequency	1	111	1.00183e+06	797139	(709609.90; 1506749.01)	103	1.49778e+06	1.48858e+06	(1085323.46; 2573907.63)	98	2.01697e+06	1.68404e+06	(1537968.79; 3222004.62)	98	2.79848e+06	2.26618e+06	(1398918.91; 3665102.61)	114	2.20799e+06	2.22298e+06	(1500015.67; 3723000.26)	79	2.4951e+06	2.3118e+06	(1403722.66; 3715521.78)	55	2.85512e+06	2.42898e+06	(1690212.11; 4119191.20)	42	2.50632e+06	2.21914e+06	(1515876.20; 3735015.49)	5.22082e-20	0.00940093	7.20533e-10	2.17604e-13	2.07314e-11	4.1935e-10	1.39857e-11	1.93987e-07	0.0572411	0.000898192	0.0169538	0.0214157	0.000755503	0.0615405	0.999916
Dominant Acceleration Tremor Spectral Peak Amplitude [(mm/s^2)^2/Hz]	Frequency	1	111	645442	552687	(415380.05; 968067.17)	103	923109	859585	(681028.37; 1540613.52)	98	1.37876e+06	995638	(892871.82; 1888510.24)	98	1.67095e+06	1.12803e+06	(1139592.91; 2267621.71)	114	1.39323e+06	1.40667e+06	(927239.94; 2333908.02)	79	1.45787e+06	1.20607e+06	(919058.47; 2125127.47)	55	1.57157e+06	1.38404e+06	(945311.02; 2329352.56)	42	1.54789e+06	1.53929e+06	(961198.61; 2500483.62)	9.17975e-21	0.0124636	9.31742e-10	3.10862e-15	3.59357e-12	1.9015e-09	1.10794e-09	2.74239e-08	0.0509929	4.25255e-05	0.00527143	0.0363526	0.00741078	0.0170416	0.935882
Angular Velocity Tremor Principal Component Spectral Peak Amplitude [(deg/s)^2/Hz]	Frequency	1	111	4.77269	9.43677	(3.01; 12.44)	103	10.4476	13.168	(6.02; 19.19)	98	12.0628	15.2089	(8.47; 23.68)	98	13.8762	15.3148	(9.34; 24.66)	114	12.1858	9.77017	(7.42; 17.19)	79	10.3948	11.7944	(6.15; 17.94)	55	14.1261	13.9389	(8.48; 22.42)	42	11.574	10.7569	(7.02; 17.78)	3.44528e-11	0.000310249	1.64456e-08	4.43905e-10	1.62541e-06	0.00392136	2.68818e-06	0.0362339	0.862057	0.403859	0.999998	1	0.940067	1	1
Dominant Angular Velocity Tremor Spectral Peak Amplitude [(deg/s)^2/Hz]	Frequency	1	111	3.33562	5.86592	(2.12; 7.98)	103	6.39502	9.44763	(3.39; 12.84)	98	7.28562	10.9902	(4.91; 15.90)	98	9.80462	11.2889	(5.68; 16.97)	114	7.92168	9.92847	(4.11; 14.04)	79	5.87309	8.49738	(3.50; 12.00)	55	9.33513	12.3035	(4.90; 17.20)	42	8.07925	6.13212	(4.23; 10.36)	1.12302e-09	0.0015443	7.48484e-07	6.12455e-09	4.52132e-06	0.0227644	1.11158e-05	0.0418448	0.972391	0.432788	0.999898	1	0.925511	1	1
Dominant Acceleration Tremor Amplitude Modulated Outlier Level [(mm/s^2)^2/Hz]	Frequency	1	111	0.0237094	0.0149488	(0.02; 0.03)	103	0.0289459	0.0292893	(0.02; 0.05)	98	0.0335163	0.0267572	(0.02; 0.05)	98	0.0408279	0.029577	(0.03; 0.06)	114	0.0374376	0.0313847	(0.03; 0.06)	79	0.0387648	0.0340191	(0.03; 0.06)	55	0.0445916	0.0454444	(0.03; 0.07)	42	0.0531322	0.0328491	(0.04; 0.07)	1.13654e-15	0.15751	0.000653002	2.07815e-09	5.17494e-07	2.33197e-06	9.81697e-08	8.02709e-11	0.982461	0.00518533	0.150522	0.146971	0.00939787	3.26029e-05	0.533318
Dominant Acceleration Tremor Outlier Level []	Frequency	1	111	3.29174	0.793558	(2.93; 3.73)	103	3.32918	0.976716	(2.85; 3.83)	98	3.28334	0.951772	(2.91; 3.86)	98	3.52836	0.734953	(3.16; 3.89)	114	3.6126	0.988159	(3.08; 4.07)	79	3.51825	0.769812	(3.13; 3.90)	55	3.6254	0.955048	(3.15; 4.10)	42	3.75197	0.750533	(3.34; 4.09)	0.00091456	0.999999	1	0.56862	0.0552222	0.72072	0.105546	0.00691475	1	0.996787	0.56111	0.999235	0.585964	0.0729711	0.989099
Dominant Acceleration Tremor Peak Power Concentration 68% [Hz]	Frequency	1	111	4.9	0.9	(4.50; 5.40)	103	5.2	1.0875	(4.51; 5.60)	98	5.475	1	(5.00; 6.00)	98	5.3	0.9	(4.90; 5.80)	114	5.4	0.9	(4.90; 5.80)	79	5.5	0.875	(5.10; 5.97)	55	5.2	1.175	(4.62; 5.80)	42	5.2	1.3	(4.50; 5.80)	8.46516e-08	0.74419	4.27721e-06	0.00392884	0.000234693	3.53681e-06	0.271337	0.976127	0.0335144	0.864912	0.390268	0.0195238	0.999998	1	0.992848
Dominant Acceleration Tremor Peak Power Concentration 50% [Hz]	Frequency	1	111	3.2	0.65	(3.03; 3.67)	103	3.5	0.85	(3.05; 3.90)	98	3.6	1	(3.20; 4.20)	98	3.4	0.9	(3.00; 3.90)	114	3.45	0.9	(3.00; 3.90)	79	3.5	0.9	(3.10; 4.00)	55	3.4	0.975	(2.83; 3.80)	42	3.25	0.8	(2.70; 3.50)	0.00347376	0.976771	0.015193	0.977738	0.992058	0.760215	1	0.999032	0.800834	1	1	1	0.999992	0.404105	0.82827
Dominant Acceleration Tremor Sorted 68% Bandwidth Frequency [Hz]	Frequency	1	111	4.3	0.6	(4.10; 4.70)	103	4.6	0.8	(4.10; 4.90)	98	4.7	0.6	(4.50; 5.10)	98	4.7	0.7	(4.30; 5.00)	114	4.8	0.6	(4.40; 5.00)	79	4.8	0.575	(4.43; 5.00)	55	4.6	0.8	(4.20; 5.00)	42	4.45	0.6	(4.20; 4.80)	5.68067e-07	0.579507	1.86132e-05	0.000952768	0.000198376	0.000101721	0.212015	0.999979	0.139443	0.751331	0.520614	0.243493	1	1	1
Dominant Acceleration Tremor Sorted Median Frequency [Hz]	Frequency	1	111	2.8	0.4	(2.60; 3.00)	103	2.9	0.6875	(2.51; 3.20)	98	3	0.6	(2.80; 3.40)	98	3	0.6	(2.70; 3.30)	114	3	0.6	(2.70; 3.30)	79	3.1	0.6	(2.70; 3.30)	55	2.9	0.6	(2.60; 3.20)	42	2.8	0.6	(2.50; 3.10)	0.000420906	0.994831	0.00236395	0.107476	0.141923	0.0651521	0.998588	1	0.271058	0.982406	0.995746	0.910301	1	0.992064	0.999962
Dominant Acceleration Tremor Sorted Centre of Mass Frequency [Hz]	Frequency	1	111	3.3	0.375	(3.10; 3.48)	103	3.4	0.5	(3.10; 3.60)	98	3.5	0.4	(3.30; 3.70)	98	3.5	0.5	(3.20; 3.70)	114	3.5	0.4	(3.30; 3.70)	79	3.5	0.4	(3.30; 3.70)	55	3.4	0.475	(3.20; 3.68)	42	3.3	0.3	(3.20; 3.50)	5.89672e-06	0.679649	3.93639e-05	0.00282771	0.0021473	0.00080676	0.496067	1	0.155906	0.86006	0.870003	0.512446	1	1	0.999997
3D Acceleration Amplitude Modulated Outlier Level [(mm/s^2)^2/Hz]	Frequency	1	111	0.00652911	0.0071766	(0.00; 0.01)	103	0.00891664	0.00804531	(0.01; 0.01)	98	0.00927617	0.0074417	(0.01; 0.01)	98	0.00769891	0.00605922	(0.01; 0.01)	114	0.0074565	0.00671596	(0.00; 0.01)	79	0.00674233	0.00491228	(0.01; 0.01)	55	0.00898694	0.00628044	(0.01; 0.01)	42	0.00754491	0.00585527	(0.00; 0.01)	0.00536098	0.132417	0.0495995	0.904929	0.999432	1	0.106541	1	1	0.999976	0.944417	0.457296	1	0.918492	0.996539
3D Acceleration Outlier Level []	Frequency	1	111	3.77239	0.926163	(3.33; 4.26)	103	3.88016	0.92463	(3.43; 4.35)	98	3.71613	0.979002	(3.11; 4.09)	98	3.47452	0.952307	(3.02; 3.97)	114	3.57374	0.895123	(3.00; 3.90)	79	3.34353	0.726302	(2.99; 3.71)	55	3.68439	0.929088	(3.22; 4.15)	42	3.31872	0.711631	(3.03; 3.74)	6.07194e-06	1	0.952494	0.120302	0.176304	0.00269328	0.999999	0.0161849	0.570931	0.0217601	0.032516	0.000335301	0.995966	0.00337752	0.999571
3D Acceleration Peak Power Concentration 68% [Hz]	Frequency	1	111	5	0.8375	(4.70; 5.54)	103	5.3	0.775	(4.90; 5.68)	98	5.3	0.7	(5.00; 5.70)	98	5.4	0.6	(5.10; 5.70)	114	5.5	0.7	(5.10; 5.80)	79	5.5	0.775	(5.12; 5.90)	55	5.4	0.8	(4.90; 5.70)	42	5.6	0.7	(5.20; 5.90)	1.07505e-07	0.380954	0.0427654	0.00218409	3.11897e-05	7.55236e-06	0.0981025	1.54381e-05	1	0.969696	0.390952	0.105998	0.999997	0.0416569	1
3D Acceleration Peak Power Concentration 50% [Hz]	Frequency	1	111	3.3	0.7875	(2.80; 3.59)	103	3.3	0.7	(3.00; 3.70)	98	3.4	0.7	(3.10; 3.80)	98	3.5	0.65	(3.20; 3.85)	114	3.7	0.8	(3.10; 3.90)	79	3.7	0.6	(3.40; 4.00)	55	3.4	0.775	(3.20; 3.98)	42	3.8	0.5	(3.50; 4.00)	2.75018e-10	0.991226	0.152771	0.0023288	3.43738e-05	2.24361e-07	0.0687304	3.01397e-06	0.996669	0.303498	0.0240909	0.000334926	0.865692	0.00075892	0.9997
3D Acceleration Sorted 68% Bandwidth Frequency [Hz]	Frequency	1	111	4.6	0.7	(4.20; 4.90)	103	4.8	0.7	(4.40; 5.10)	98	4.85	0.6	(4.50; 5.10)	98	4.9	0.4	(4.70; 5.10)	114	4.9	0.5	(4.70; 5.20)	79	4.9	0.6	(4.60; 5.20)	55	5	0.6	(4.60; 5.20)	42	5.1	0.4	(4.80; 5.20)	4.40341e-10	0.250083	0.00757122	2.70344e-05	5.64348e-07	1.96492e-05	0.00104223	2.18188e-07	0.999887	0.43592	0.093831	0.272482	0.755496	0.00415563	0.999129
3D Acceleration Sorted Median Frequency [Hz]	Frequency	1	111	2.8	0.5875	(2.51; 3.10)	103	2.9	0.675	(2.60; 3.28)	98	3.1	0.5	(2.80; 3.30)	98	3.1	0.5	(2.80; 3.30)	114	3.1	0.5	(2.90; 3.40)	79	3.1	0.5	(2.90; 3.40)	55	3.2	0.575	(2.80; 3.38)	42	3.3	0.3	(3.10; 3.40)	4.88048e-12	0.65867	0.00668483	3.91142e-05	1.00327e-07	1.27524e-06	0.000443041	5.71686e-08	0.963117	0.165381	0.00607266	0.0139315	0.255435	0.000334836	0.99981
3D Acceleration Sorted Centre of Mass Frequency [Hz]	Frequency	1	111	3.4	0.5	(3.10; 3.60)	103	3.5	0.4	(3.30; 3.70)	98	3.55	0.35	(3.35; 3.70)	98	3.6	0.3	(3.40; 3.70)	114	3.6	0.4	(3.40; 3.80)	79	3.6	0.3	(3.50; 3.80)	55	3.6	0.4	(3.40; 3.80)	42	3.7	0.25	(3.55; 3.80)	2.82403e-12	0.300783	0.00293656	1.37527e-05	5.52838e-08	2.13907e-07	0.000265078	3.51759e-08	0.993233	0.278517	0.0203078	0.0183383	0.42762	0.000943528	0.999813
Acceleration Tremor Principal Component Amplitude Modulated Outlier Level [(mm/s^2)^2/Hz]	Frequency	1	111	0.020427	0.0141402	(0.01; 0.03)	103	0.022895	0.0211471	(0.02; 0.04)	98	0.0261199	0.0212195	(0.02; 0.04)	98	0.0307882	0.0261219	(0.02; 0.05)	114	0.0317266	0.0283861	(0.02; 0.05)	79	0.0303652	0.0322741	(0.02; 0.05)	55	0.0327244	0.0255184	(0.02; 0.05)	42	0.039244	0.0410946	(0.02; 0.06)	4.02232e-10	0.454093	0.000846288	4.63638e-06	1.45297e-05	9.08193e-05	1.94231e-05	9.20595e-07	0.833086	0.0962488	0.226322	0.312132	0.0694301	0.00498256	0.999958
Acceleration Tremor Principal Component Outlier Level []	Frequency	1	111	3.06811	0.649153	(2.78; 3.43)	103	3.18466	0.907384	(2.85; 3.76)	98	3.22904	0.85153	(2.91; 3.76)	98	3.27868	0.699177	(2.99; 3.69)	114	3.41154	0.935943	(2.91; 3.85)	79	3.42481	0.871973	(2.98; 3.85)	55	3.47574	0.855121	(3.07; 3.92)	42	3.61262	0.913801	(3.17; 4.08)	3.10884e-05	0.707403	0.583422	0.134717	0.0162081	0.0140977	0.0038082	6.77866e-05	1	1	0.996327	0.968639	0.631192	0.0443507	1
Acceleration Tremor Principal Component Peak Power Concentration 68% [Hz]	Frequency	1	111	4.9	0.9	(4.40; 5.30)	103	5.2	1	(4.60; 5.60)	98	5.4	1	(4.90; 5.90)	98	5.45	0.8	(5.10; 5.90)	114	5.35	1.1	(4.70; 5.80)	79	5.45	1	(4.90; 5.90)	55	5.4	1.05	(4.72; 5.78)	42	5.3	1.6	(4.30; 5.90)	1.69626e-07	0.159235	1.07812e-05	2.57051e-06	0.00102248	1.14149e-05	0.0132706	0.255996	0.427719	0.23505	0.99776	0.309139	0.999282	1	1
Acceleration Tremor Principal Component Peak Power Concentration 50% [Hz]	Frequency	1	111	3.3	0.6	(3.00; 3.60)	103	3.6	0.7	(3.20; 3.90)	98	3.6	0.9	(3.20; 4.10)	98	3.6	1	(3.10; 4.10)	114	3.4	1	(2.90; 3.90)	79	3.6	0.9	(3.10; 4.00)	55	3.4	0.875	(3.00; 3.88)	42	3.35	1.2	(2.70; 3.90)	0.000838101	0.186294	0.00151577	0.0100507	0.900711	0.206493	0.992836	1	0.994933	0.999997	0.999986	1	1	0.912582	1
Acceleration Tremor Principal Component Sorted 68% Bandwidth Frequency [Hz]	Frequency	1	111	4.3	0.7	(4.00; 4.70)	103	4.6	0.8	(4.10; 4.90)	98	4.75	0.6	(4.40; 5.00)	98	4.75	0.6	(4.40; 5.00)	114	4.7	0.8	(4.20; 5.00)	79	4.8	0.675	(4.43; 5.10)	55	4.7	0.6	(4.40; 5.00)	42	4.6	0.8	(4.20; 5.00)	1.15689e-06	0.130423	7.56049e-05	3.60732e-05	0.00172935	8.18472e-06	0.00702314	0.42209	0.819139	0.699801	0.999852	0.310665	0.997162	1	1
Acceleration Tremor Principal Component Sorted Median Frequency [Hz]	Frequency	1	111	2.8	0.5	(2.50; 3.00)	103	3	0.6	(2.60; 3.20)	98	3	0.5	(2.80; 3.30)	98	3.05	0.6	(2.70; 3.30)	114	3	0.7	(2.60; 3.30)	79	3.1	0.6	(2.70; 3.30)	55	3	0.575	(2.70; 3.28)	42	2.9	0.6	(2.60; 3.20)	0.000486248	0.333178	0.00250167	0.00134408	0.0778291	0.00349863	0.242927	0.999322	0.985475	0.955666	1	0.975871	1	1	1
Acceleration Tremor Principal Component Sorted Centre of Mass Frequency [Hz]	Frequency	1	111	3.3	0.4	(3.00; 3.40)	103	3.4	0.5	(3.10; 3.60)	98	3.5	0.3	(3.30; 3.60)	98	3.5	0.4	(3.30; 3.70)	114	3.45	0.6	(3.10; 3.70)	79	3.5	0.4	(3.30; 3.70)	55	3.4	0.4625	(3.21; 3.68)	42	3.4	0.5	(3.10; 3.60)	4.62791e-06	0.101981	0.000126937	5.44983e-05	0.00188798	4.10502e-05	0.0157278	0.591701	0.926495	0.829993	0.999978	0.643774	0.999955	1	1
Dominant Angular Velocity Tremor Amplitude Modulated Outlier Level [(deg/s)^2/Hz]	Frequency	1	111	0.0369229	0.029498	(0.03; 0.06)	103	0.0514021	0.0587366	(0.03; 0.09)	98	0.0508192	0.0649516	(0.03; 0.10)	98	0.062962	0.0669761	(0.04; 0.10)	114	0.0507995	0.0525626	(0.03; 0.08)	79	0.0557002	0.0724197	(0.03; 0.11)	55	0.0556926	0.0750313	(0.03; 0.10)	42	0.0647702	0.116812	(0.03; 0.15)	1.9335e-05	0.00475646	0.00184181	2.00795e-05	0.0534063	0.00699925	0.0847528	0.00128621	1	0.999082	1	1	1	0.999091	0.999994
Dominant Angular Velocity Tremor Outlier Level []	Frequency	1	111	3.39558	0.806493	(3.04; 3.85)	103	3.57878	0.957984	(3.17; 4.13)	98	3.52882	1.06282	(3.05; 4.11)	98	3.56391	0.822647	(3.23; 4.05)	114	3.38398	0.906845	(2.94; 3.85)	79	3.42149	0.867123	(3.04; 3.91)	55	3.4681	0.844355	(3.10; 3.94)	42	3.6275	0.882304	(3.16; 4.04)	0.11326
Dominant Angular Velocity Tremor Peak Power Concentration 68% [Hz]	Frequency	1	111	3	0.6875	(2.70; 3.39)	103	2.9	0.8	(2.40; 3.20)	98	3	0.7	(2.60; 3.30)	98	2.95	0.9	(2.50; 3.40)	114	3.1	0.8	(2.70; 3.50)	79	3.3	0.875	(2.83; 3.70)	55	3.2	0.95	(2.73; 3.68)	42	3.05	0.8	(2.80; 3.60)	9.08813e-06	0.0682856	0.912731	0.998532	1	0.737258	0.993872	1	0.999029	0.930365	0.0043185	6.55051e-05	0.00342494	0.280826	1
Dominant Angular Velocity Tremor Peak Power Concentration 50% [Hz]	Frequency	1	111	2	0.525	(1.71; 2.24)	103	1.8	0.5	(1.50; 2.00)	98	1.9	0.4	(1.70; 2.10)	98	1.9	0.6	(1.60; 2.20)	114	2.05	0.6	(1.70; 2.30)	79	2.1	0.575	(1.80; 2.38)	55	2.1	0.5	(1.80; 2.30)	42	1.9	0.55	(1.75; 2.30)	2.11133e-06	0.011965	0.390672	0.911779	0.999995	0.999605	0.999996	1	0.999898	0.92187	0.000236904	0.00035197	0.00423855	0.148991	1
Dominant Angular Velocity Tremor Sorted 68% Bandwidth Frequency [Hz]	Frequency	1	111	2.9	0.5	(2.60; 3.10)	103	2.7	0.6875	(2.31; 3.00)	98	2.8	0.4	(2.60; 3.00)	98	2.8	0.6	(2.50; 3.10)	114	2.9	0.6	(2.60; 3.20)	79	3	0.7	(2.70; 3.40)	55	3	0.775	(2.60; 3.38)	42	2.85	0.7	(2.50; 3.20)	8.61223e-05	0.0181222	0.965348	0.879224	1	0.991638	0.999941	1	0.904185	0.974721	0.0683757	0.000180736	0.00359318	0.820792	1
Dominant Angular Velocity Tremor Sorted Median Frequency [Hz]	Frequency	1	111	1.8	0.4	(1.60; 2.00)	103	1.6	0.5	(1.40; 1.90)	98	1.7	0.4	(1.50; 1.90)	98	1.75	0.5	(1.50; 2.00)	114	1.8	0.4	(1.60; 2.00)	79	1.9	0.5	(1.60; 2.10)	55	1.9	0.5	(1.60; 2.10)	42	1.8	0.6	(1.50; 2.10)	1.98647e-05	0.00217411	0.510798	0.693102	1	0.999985	1	0.999998	0.951721	0.859754	0.0213429	0.000131974	0.00224719	0.655246	1
Dominant Angular Velocity Tremor Sorted Centre of Mass Frequency [Hz]	Frequency	1	111	2.3	0.3	(2.10; 2.40)	103	2.1	0.5	(1.90; 2.40)	98	2.3	0.3	(2.10; 2.40)	98	2.2	0.5	(2.00; 2.50)	114	2.3	0.4	(2.10; 2.50)	79	2.4	0.475	(2.20; 2.68)	55	2.4	0.5	(2.10; 2.60)	42	2.3	0.4	(2.10; 2.50)	1.57831e-05	0.153069	1	0.999978	1	0.219969	0.842353	1	0.645715	0.931516	0.0484773	9.7618e-06	0.00123526	0.614671	1
Angular Velocity Tremor Principal Component Amplitude Modulated Outlier Level [(deg/s)^2/Hz]	Frequency	1	111	0.0190856	0.0256541	(0.01; 0.04)	103	0.0244893	0.0248254	(0.01; 0.04)	98	0.0192871	0.040368	(0.01; 0.05)	98	0.021699	0.0360733	(0.01; 0.05)	114	0.0175147	0.0346698	(0.01; 0.04)	79	0.0159743	0.0459701	(0.01; 0.05)	55	0.0177817	0.0367058	(0.01; 0.05)	42	0.018731	0.0628423	(0.01; 0.07)	0.245409
Angular Velocity Tremor Principal Component Outlier Level []	Frequency	1	111	3.1096	0.646408	(2.81; 3.46)	103	3.34898	0.808317	(2.99; 3.80)	98	3.19325	0.764542	(2.85; 3.62)	98	3.17115	0.775254	(2.84; 3.61)	114	3.15517	0.735537	(2.80; 3.53)	79	3.03034	0.804541	(2.73; 3.54)	55	3.05372	0.864693	(2.76; 3.62)	42	3.12411	0.812838	(2.73; 3.54)	0.0243688	0.0569657	0.997117	0.999424	1	1	1	1	0.930358	0.867861	0.0989486	0.0447465	0.389246	0.34992	1
Angular Velocity Tremor Principal Component Peak Power Concentration 68% [Hz]	Frequency	1	111	3	0.8	(2.60; 3.40)	103	2.7	0.9	(2.30; 3.20)	98	2.8	0.833333	(2.47; 3.30)	98	2.9	0.8	(2.50; 3.30)	114	2.8	0.8	(2.50; 3.30)	79	3.1	0.875	(2.70; 3.58)	55	3.05	0.875	(2.63; 3.50)	42	3	1.1	(2.50; 3.60)	0.000641015	0.0419393	0.389186	0.846202	0.924661	0.999996	1	1	1	0.998564	0.979248	0.00398446	0.0646942	0.527505	1
Angular Velocity Tremor Principal Component Peak Power Concentration 50 [Hz]	Frequency	1	111	2	0.6	(1.70; 2.30)	103	1.7	0.7	(1.40; 2.10)	98	1.8	0.6	(1.50; 2.10)	98	1.8	0.5	(1.60; 2.10)	114	1.9	0.7	(1.50; 2.20)	79	2	0.7	(1.70; 2.40)	55	2	0.7	(1.70; 2.40)	42	1.9	0.6	(1.60; 2.20)	5.37389e-05	0.0215696	0.133862	0.716301	0.988561	0.999496	1	1	1	0.998113	0.761035	0.000635173	0.0213001	0.770693	1
Angular Velocity Tremor Principal Component Sorted 68% Bandwidth Frequency [Hz]	Frequency	1	111	2.8	0.6	(2.50; 3.10)	103	2.6	0.8	(2.20; 3.00)	98	2.7	0.8	(2.30; 3.10)	98	2.7	0.6	(2.40; 3.00)	114	2.7	0.7	(2.40; 3.10)	79	2.9	0.7	(2.60; 3.30)	55	2.9	0.6	(2.60; 3.20)	42	2.75	0.9	(2.40; 3.30)	0.000666747	0.0430877	0.943198	0.999744	0.998234	0.978116	1	1	0.989744	0.771533	0.785052	0.000315307	0.0748782	0.325709	1
Angular Velocity Tremor Principal Component Sorted Median Frequency [Hz]	Frequency	1	111	1.8	0.4	(1.60; 2.00)	103	1.6	0.525	(1.36; 1.89)	98	1.7	0.5	(1.50; 2.00)	98	1.7	0.5	(1.50; 2.00)	114	1.75	0.4	(1.50; 1.90)	79	1.9	0.6	(1.60; 2.20)	55	1.8	0.5	(1.60; 2.10)	42	1.75	0.6	(1.50; 2.10)	4.41863e-05	0.00958043	0.808134	0.999954	0.999966	0.964297	0.999999	1	0.960375	0.329565	0.22919	3.66932e-05	0.0047168	0.230545	0.999999
Angular Velocity Tremor Principal Component Sorted Centre of Mass Frequency [Hz]	Frequency	1	111	2.2	0.4	(2.00; 2.40)	103	2.1	0.45	(1.85; 2.30)	98	2.2	0.5	(1.90; 2.40)	98	2.2	0.4	(2.00; 2.40)	114	2.2	0.4	(2.00; 2.40)	79	2.3	0.475	(2.13; 2.60)	55	2.2	0.475	(2.03; 2.50)	42	2.2	0.7	(1.90; 2.60)	0.00167825	0.39437	1	1	1	0.350337	1	1	0.949439	0.521956	0.843858	0.000145924	0.157082	0.812231	1
3D Acceleration 90% Bandwidth Frequency [Hz]	Frequency	1	111	8.2	3.9	(5.90; 9.80)	103	9.7	2.75	(8.43; 11.18)	98	11.5	3.1	(9.90; 13.00)	98	11.5	2.85	(10.25; 13.10)	114	11.45	3.6	(9.50; 13.10)	79	12.3	3.55	(10.63; 14.18)	55	11.6	3.1875	(10.25; 13.44)	42	13.3	3.6	(11.20; 14.80)	4.76046e-36	0.0278572	2.85993e-13	0	9.32587e-15	0	2.2693e-13	0	0.000287377	2.71672e-06	7.44651e-05	2.00856e-09	1.82813e-05	2.30337e-10	0.999997
Acceleration Tremor First Principal Component 90% Bandwidth Frequency [Hz]	Frequency	1	111	10.1	0.975	(9.53; 10.50)	103	10.7571	1.19167	(9.91; 11.10)	98	10.9	0.8	(10.50; 11.30)	98	10.9	0.8	(10.50; 11.30)	114	11.2	1.1	(10.40; 11.50)	79	11.2	0.875	(10.83; 11.70)	55	11.1	0.9	(10.70; 11.60)	42	11	0.7	(10.70; 11.40)	2.79407e-26	0.000341892	1.73561e-10	1.40507e-10	9.32587e-15	0	6.83897e-14	1.64644e-09	0.286479	0.266681	0.00834174	1.42609e-06	0.000644442	0.0365557	1
Acceleration Tremor First and Second Principal Components 90% Bandwidth Frequency [Hz]	Frequency	1	111	10.5	1.075	(10.00; 11.08)	103	11	1	(10.40; 11.40)	98	11.25	0.8	(10.80; 11.60)	98	11.3	0.7	(11.00; 11.70)	114	11.4	0.9	(10.80; 11.70)	79	11.6	0.7	(11.20; 11.90)	55	11.5	0.8	(11.10; 11.90)	42	11.4	0.8	(11.00; 11.80)	2.3745e-26	0.0394661	1.58855e-07	1.27171e-10	6.53744e-12	0	2.27551e-12	1.11408e-09	0.211873	0.00586598	0.00192341	2.25351e-09	5.33876e-05	0.000914864	0.999928
Acceleration Tremor Principal Component 90% Bandwidth Frequency [Hz]	Frequency	1	111	10.3	1.2	(9.60; 10.80)	103	10.8	1.175	(10.13; 11.30)	98	11.1	0.8	(10.70; 11.50)	98	11.1	0.7	(10.80; 11.50)	114	11.35	1	(10.70; 11.70)	79	11.5	0.8	(11.10; 11.90)	55	11.4	0.9	(11.00; 11.90)	42	11.3	1	(10.80; 11.80)	2.81813e-25	0.0314982	5.31767e-08	2.203e-09	1.68487e-12	0	6.12399e-13	1.43172e-08	0.155866	0.0336154	0.00120459	1.57587e-08	3.00364e-05	0.00557352	1
Dominant Acceleration Tremor 90% Bandwidth Frequency [Hz]	Frequency	1	111	10.5	1.1	(9.90; 11.00)	103	11	1.075	(10.33; 11.40)	98	11.2	0.9	(10.70; 11.60)	98	11.2	0.8	(10.80; 11.60)	114	11.25	1.1	(10.60; 11.70)	79	11.5	0.7	(11.10; 11.80)	55	11.4	0.8	(11.00; 11.80)	42	11.25	0.95	(10.80; 11.75)	2.48456e-18	0.0173722	6.14002e-07	3.7749e-07	7.31436e-09	0	9.66642e-10	6.09476e-06	0.563785	0.488023	0.150972	4.86939e-06	0.00513335	0.246843	1
Median Acceleration 90% Bandwidth Frequency [Hz]	Frequency	1	111	7.4	3.2	(5.30; 8.50)	103	8.5	2.05	(7.43; 9.47)	98	9.6	1.5	(8.80; 10.30)	98	9.6	1.7	(8.70; 10.40)	114	9.8	2.3	(8.30; 10.60)	79	10.2	1.375	(9.53; 10.90)	55	9.8	2.05	(8.63; 10.68)	42	10.3	1.5	(9.40; 10.90)	5.21997e-35	0.0118756	1.5854e-13	1.27454e-13	0	0	9.9476e-14	0	0.000580248	0.000516994	1.56402e-05	1.43376e-10	2.8996e-05	1.61124e-07	1
Median Acceleration Tremor 90% Bandwidth Frequency [Hz]	Frequency	1	111	10.8	1.275	(10.13; 11.40)	103	11.25	1	(10.70; 11.70)	98	11.55	0.7	(11.20; 11.90)	98	11.55	0.5	(11.30; 11.80)	114	11.7	0.7	(11.20; 11.90)	79	11.9	0.55	(11.63; 12.18)	55	11.8	0.6	(11.50; 12.10)	42	11.9	0.6	(11.50; 12.10)	2.57192e-35	0.00853078	2.73438e-10	4.72089e-09	6.21725e-15	0	0	0	0.039216	0.14396	0.000292521	1.15858e-11	1.02108e-06	2.91771e-07	1
3D Acceleration Median Frequency [Hz]	Frequency	1	111	0.55	0.8	(0.10; 0.90)	103	0.8	0.9	(0.50; 1.40)	98	1.65	1.3	(0.90; 2.20)	98	1.5	1.5	(0.90; 2.40)	114	1.55	2	(0.70; 2.70)	79	1.9	2.775	(0.70; 3.48)	55	1.5	1.925	(0.83; 2.75)	42	2.425	3	(1.20; 4.20)	1.05405e-22	0.0626334	2.0935e-10	6.84022e-11	1.11973e-10	1.95532e-12	8.50425e-08	2.4869e-14	0.00452137	0.00239883	0.00518876	0.000128757	0.02174	3.94198e-07	1
Acceleration Tremor First Principal Component Median Frequency [Hz]	Frequency	1	111	5.6	0.7	(5.30; 6.00)	103	6	1.1	(5.30; 6.40)	98	6.1	0.9	(5.60; 6.50)	98	6.1	1.1	(5.50; 6.60)	114	6.1	0.9	(5.70; 6.60)	79	6.3	0.9	(5.80; 6.70)	55	6.1	1.075	(5.62; 6.70)	42	6.2	1	(5.70; 6.70)	5.80818e-09	0.0980828	4.34487e-05	0.000215121	1.73164e-05	7.59517e-08	8.44889e-05	0.000945861	0.80657	0.966701	0.756258	0.0381045	0.517005	0.784345	1
Acceleration Tremor First and Second Principal Components Median Frequency [Hz]	Frequency	1	111	5.7	0.8625	(5.31; 6.18)	103	5.93333	0.975	(5.43; 6.40)	98	6.2	1.1	(5.60; 6.70)	98	6.3	1	(5.70; 6.70)	114	6.2	1	(5.70; 6.70)	79	6.4	0.9	(5.90; 6.80)	55	6.4	1.175	(5.70; 6.88)	42	6.225	0.9	(5.80; 6.70)	6.87892e-10	0.94321	0.00149515	0.000124529	0.000154981	1.30693e-07	1.49742e-05	0.00360345	0.402331	0.0991761	0.138251	0.000599049	0.00914568	0.26189	1
Acceleration Tremor Principal Component Median Frequency [Hz]	Frequency	1	111	5.7	0.8	(5.30; 6.10)	103	6	0.975	(5.43; 6.40)	98	6.15	1	(5.60; 6.60)	98	6.275	0.9	(5.70; 6.60)	114	6.15	0.9	(5.70; 6.60)	79	6.3	0.9	(5.90; 6.80)	55	6.3	0.925	(5.85; 6.78)	42	6.225	0.9	(5.70; 6.60)	1.26225e-10	0.583356	0.000481387	4.11892e-05	2.60992e-05	3.34588e-08	1.46372e-06	0.00162245	0.612762	0.210269	0.209005	0.00170424	0.00869362	0.399477	1
Dominant Acceleration Tremor Median Frequency [Hz]	Frequency	1	111	5.7	0.8	(5.40; 6.20)	103	6.1	1.175	(5.40; 6.57)	98	6.225	1.05	(5.65; 6.70)	98	6.1	1.2	(5.60; 6.80)	114	6.175	0.9	(5.70; 6.60)	79	6.3	1.075	(5.80; 6.88)	55	6.1	0.975	(5.73; 6.70)	42	6.1	0.6	(5.90; 6.50)	5.96518e-06	0.709402	0.00128348	0.00535546	0.00274413	2.96088e-05	0.00137232	0.0871997	0.69069	0.925424	0.8843	0.0842197	0.409725	0.992729	1
Median Acceleration Median Frequency [Hz]	Frequency	1	111	0.7	1.95	(0.10; 2.05)	103	1.6	2.475	(0.33; 2.80)	98	2.675	2.5	(1.20; 3.70)	98	2.7	3.2	(0.80; 4.00)	114	3.1	3.8	(0.30; 4.10)	79	3.2	3.56667	(1.21; 4.78)	55	2.86667	3.875	(0.33; 4.20)	42	4.1	3.1	(1.60; 4.70)	7.45193e-14	0.522562	9.90598e-06	1.2804e-05	6.47862e-07	1.6202e-09	0.000379501	1.26923e-08	0.117355	0.135	0.03289	0.000289165	0.314576	0.00018487	1
Median Acceleration Tremor Median Frequency [Hz]	Frequency	1	111	5.7	0.6	(5.50; 6.10)	103	6.1	0.9	(5.50; 6.40)	98	6.3	0.9	(5.90; 6.80)	98	6.4	0.9	(5.90; 6.80)	114	6.3	0.9	(5.90; 6.80)	79	6.6	0.775	(6.20; 6.97)	55	6.6	0.7875	(6.20; 6.99)	42	6.5	0.9	(6.00; 6.90)	1.81254e-20	0.215357	2.42132e-07	1.55921e-06	2.45375e-08	3.10862e-15	9.88543e-11	5.7071e-08	0.0516353	0.137834	0.0208444	1.61285e-07	6.75917e-05	0.00201886	1
3D Angular Velocity 90% Bandwidth Frequency [Hz]	Frequency	0	111	9.79204	1.17371	N.A.	103	10.1407	1.2007	N.A.	98	10.9068	1.40401	N.A.	98	11.124	1.13204	N.A.	114	11.2205	1.37909	N.A.	79	12.1386	1.38915	N.A.	55	11.9579	1.09699	N.A.	42	11.7262	1.2582	N.A.	1.46004e-44	0.72087	1.08049e-08	2.92211e-12	3.10862e-15	0	0	6.21725e-15	0.000576777	1.47069e-06	1.74564e-08	0	3.10862e-15	4.8936e-10	0.999344
Angular Velocity Tremor First Principal Component 90% Bandwidth Frequency [Hz]	Frequency	1	111	7.3	1.175	(6.60; 7.78)	103	7.3	1.1625	(6.71; 7.88)	98	7.35	1.4	(6.70; 8.10)	98	7.5	1.5	(6.60; 8.10)	114	7.4	1	(6.90; 7.90)	79	7.8	1.675	(6.83; 8.50)	55	7.4	1.5	(6.70; 8.20)	42	7.25	1.7	(6.50; 8.20)	0.162381
Angular Velocity Tremor First and Second Principal Component 90% Bandwidth Frequency [Hz]	Frequency	1	111	7.3	1.125	(6.73; 7.85)	103	7.3	1.1	(6.70; 7.80)	98	7.4	1.35	(6.75; 8.10)	98	7.6	1.3	(6.90; 8.20)	114	7.3	1.2	(6.80; 8.00)	79	7.7	1.4	(7.20; 8.60)	55	7.4	1.175	(6.80; 7.97)	42	7.5	1.6	(6.60; 8.20)	0.00458174	1	0.999271	0.899778	1	0.00561783	0.999685	0.997265	0.981587	0.690828	0.999972	0.00211527	0.992572	0.974921	1
Angular Velocity Tremor Principal Component 90% Bandwidth Frequency [Hz]	Frequency	1	111	7.25	1.075	(6.62; 7.70)	103	7.2	1.225	(6.56; 7.79)	98	7.4	1.4	(6.70; 8.10)	98	7.5	1.4	(6.80; 8.20)	114	7.4	1.2	(6.80; 8.00)	79	7.7	1.475	(7.12; 8.60)	55	7.3	1.1375	(6.76; 7.90)	42	7.475	1.6	(6.50; 8.10)	0.0129865	1	0.9998	0.902412	0.999919	0.0152129	0.999726	1	0.987021	0.655405	0.991035	0.00508767	0.990199	0.999988	1
Dominant Angular Velocity Tremor 90% Bandwidth Frequency [Hz]	Frequency	1	111	7.3	1.175	(6.73; 7.90)	103	7.1	1.14375	(6.60; 7.74)	98	7.35	1.4	(6.70; 8.10)	98	7.25	1.3	(6.60; 7.90)	114	7.4	1.2	(6.80; 8.00)	79	7.6	1.575	(6.90; 8.47)	55	7.5	1.57083	(6.81; 8.38)	42	7.35	1.6	(6.50; 8.10)	0.0782455
Median Angular Velocity Tremor 90% Bandwidth Frequency [Hz]	Frequency	1	111	6.05	1.2	(5.40; 6.60)	103	6.2	1.275	(5.60; 6.88)	98	6.75	1.1	(6.20; 7.30)	98	6.8	1.3	(6.20; 7.50)	114	7	1.5	(6.40; 7.90)	79	7.6	1.4	(6.90; 8.30)	55	7.5	1.1375	(7.06; 8.20)	42	7.55	1.2	(7.10; 8.30)	5.77107e-37	0.99985	5.42767e-05	5.1891e-06	1.95843e-11	0	0	1.19682e-12	0.00868096	0.00142463	8.38183e-08	0	3.85469e-13	8.27581e-10	1
Median Angular Velocity Tremor 90% Bandwidth Frequency [Hz]	Frequency	1	111	7.5	0.8	(7.00; 7.80)	103	7.4	0.875	(6.93; 7.80)	98	7.6	0.9	(7.10; 8.00)	98	7.6	0.95	(7.15; 8.10)	114	7.7	1	(7.20; 8.20)	79	8	1	(7.50; 8.50)	55	7.9	1.19167	(7.40; 8.59)	42	7.85	1	(7.30; 8.30)	8.54227e-09	1	0.997658	0.952941	0.11108	3.52233e-06	0.00263023	0.175536	0.950604	0.761114	0.039937	8.33931e-07	0.000884292	0.0843645	1
3D Angular Velocity Median Frequency [Hz]	Frequency	1	111	4.9	0.9	(4.40; 5.30)	103	5.2	0.9625	(4.71; 5.68)	98	5.55	1.1	(5.10; 6.20)	98	5.65	1.1	(5.20; 6.30)	114	5.6	1.1	(5.20; 6.30)	79	6.3	1.4125	(5.56; 6.97)	55	6.5	1.55	(5.43; 6.97)	42	6.2	1.8	(5.40; 7.20)	3.08103e-35	0.198066	7.26649e-08	6.35776e-11	1.47038e-11	0	0	4.78728e-13	0.0294305	0.000446738	0.000295753	1.70974e-13	3.54905e-10	5.87935e-07	0.999959
Angular Velocity Tremor First Principal Component Median Frequency [Hz]	Frequency	1	111	3.9	0.4875	(3.70; 4.19)	103	3.8	0.675	(3.43; 4.10)	98	3.9	0.6	(3.60; 4.20)	98	3.95	0.8	(3.60; 4.40)	114	4.1	0.8	(3.70; 4.50)	79	4.4	0.675	(4.10; 4.78)	55	4.4	0.6	(4.00; 4.60)	42	4.375	0.8	(3.90; 4.70)	4.03858e-17	0.996158	1	0.999685	0.150637	1.24485e-08	3.3686e-05	0.00163396	0.8094	0.347733	0.00140742	4.94893e-12	1.06946e-07	1.79341e-05	1
Angular Velocity Tremor First and Second Principal Component Median Frequency [Hz]	Frequency	1	111	3.9	0.6	(3.60; 4.20)	103	3.7	0.6125	(3.43; 4.04)	98	4	0.5	(3.70; 4.20)	98	4	0.5	(3.80; 4.30)	114	4.1	0.8	(3.70; 4.50)	79	4.5	0.6	(4.20; 4.80)	55	4.4	0.6	(4.10; 4.70)	42	4.45	0.8	(3.90; 4.70)	2.20734e-23	0.805443	1	0.682765	0.0732967	7.15326e-11	3.93093e-07	0.000171531	0.231443	0.00313831	3.3185e-05	0	2.22888e-11	1.02991e-07	0.998729
Angular Velocity Tremor Principal Component Median Frequency [Hz]	Frequency	1	111	3.9	0.6	(3.60; 4.20)	103	3.7	0.675	(3.40; 4.08)	98	4	0.6	(3.60; 4.20)	98	4	0.6	(3.70; 4.30)	114	4.1	0.8	(3.70; 4.50)	79	4.4	0.6	(4.20; 4.80)	55	4.4	0.675	(4.03; 4.70)	42	4.5	0.8	(3.90; 4.70)	9.40438e-21	0.858657	1	0.880584	0.115278	1.13321e-09	2.98589e-06	0.000368988	0.293437	0.0114335	9.94036e-05	9.32587e-15	4.26192e-10	3.8227e-07	0.999968
Dominant Angular Velocity Tremor Median Frequency [Hz]	Frequency	1	111	3.8	0.6	(3.50; 4.10)	103	3.7	0.6	(3.40; 4.00)	98	3.8	0.6	(3.60; 4.20)	98	3.9	0.75	(3.55; 4.30)	114	4.1	0.9	(3.70; 4.60)	79	4.4	0.8	(4.00; 4.80)	55	4.3	0.6	(4.00; 4.60)	42	4.2	0.85	(3.85; 4.70)	3.92494e-20	0.997032	1	0.937552	0.00129453	7.37577e-10	1.75823e-06	0.00189221	0.658422	0.093283	2.8768e-06	2.2693e-13	3.77412e-09	2.33598e-05	1
Median Angular Velocity Median Frequency [Hz]	Frequency	1	111	2.3	0.6	(2.00; 2.60)	103	2.7	0.5375	(2.40; 2.94)	98	3.1	0.8	(2.70; 3.50)	98	3.2	0.7	(2.90; 3.60)	114	3.35	0.9	(2.90; 3.80)	79	3.7	0.8	(3.30; 4.10)	55	3.8	0.875	(3.33; 4.20)	42	3.85	0.9	(3.40; 4.30)	1.90909e-68	0.0537511	1.35225e-12	0	0	0	0	0	0.000299277	1.56586e-08	5.6577e-13	0	0	0	0.889309
Median Angular Velocity Tremor Median Frequency [Hz]	Frequency	1	111	3.9	0.475	(3.70; 4.18)	103	3.8	0.4	(3.70; 4.10)	98	4.1	0.4	(3.90; 4.30)	98	4.15	0.6	(3.90; 4.50)	114	4.3	0.6	(4.10; 4.70)	79	4.6	0.4875	(4.31; 4.80)	55	4.6	0.5	(4.40; 4.90)	42	4.6	0.5	(4.30; 4.80)	3.42112e-46	0.999095	0.438675	0.00257292	1.59698e-09	0	0	4.10338e-13	0.0148452	1.39539e-05	5.34683e-13	0	0	0	0.974162
Tilt 90% Bandwidth Frequency [Hz]	Frequency	1	111	4.37882	0.407332	(4.18; 4.58)	103	4.27699	0.305499	(4.18; 4.48)	98	4.48065	0.356415	(4.28; 4.63)	98	4.48065	0.407332	(4.28; 4.68)	114	4.68432	0.407332	(4.38; 4.79)	79	4.68432	0.305499	(4.58; 4.89)	55	4.78615	0.509165	(4.48; 4.99)	42	4.88798	0.407332	(4.68; 5.09)	6.95048e-33	1	0.338735	0.165235	5.13096e-08	6.81721e-12	1.18796e-09	3.10862e-15	0.0493809	0.0187218	8.34802e-10	8.39329e-14	2.95879e-11	0	1
Tilt Median Frequency [Hz]	Frequency	1	111	2.64766	0.305499	(2.55; 2.85)	103	2.74949	0.203666	(2.65; 2.85)	98	2.85132	0.305499	(2.65; 2.95)	98	2.85132	0.356415	(2.65; 3.00)	114	2.85132	0.203666	(2.75; 2.95)	79	2.95316	0.29277	(2.76; 3.05)	55	2.95316	0.305499	(2.75; 3.05)	42	2.95316	0.152749	(2.90; 3.05)	2.03691e-24	0.998817	4.98133e-05	3.86364e-05	3.23117e-10	4.32099e-13	1.96704e-08	2.7045e-13	0.0135699	0.0112568	1.81121e-06	3.67028e-09	1.11674e-05	4.65156e-10	1
Median Angular Velocity Tremor Relative Power around the Peak Frequency Mode []	Frequency	0	111	0.268581	0.0528765	N.A.	103	0.293687	0.0561406	N.A.	98	0.280527	0.0609221	N.A.	98	0.280563	0.0594902	N.A.	114	0.256158	0.0573475	N.A.	79	0.258091	0.0590754	N.A.	55	0.252282	0.0560507	N.A.	42	0.250079	0.07546	N.A.	6.27326e-07	0.0498324	0.986308	0.98575	0.964685	0.999195	0.933601	0.908871	0.96425	0.96537	8.46031e-05	0.00153562	0.000747958	0.0015159	1
Mean Angular Velocity Tremor Relative Power around the Peak Frequency Mode []	Frequency	0	111	0.270466	0.0464828	N.A.	103	0.295383	0.0511895	N.A.	98	0.285914	0.0499854	N.A.	98	0.283949	0.0484879	N.A.	114	0.264771	0.0510708	N.A.	79	0.262471	0.0536061	N.A.	55	0.259801	0.0485798	N.A.	42	0.259928	0.0552846	N.A.	3.57884e-07	0.00865688	0.533662	0.784134	0.999999	0.999899	0.997956	0.99965	0.996409	0.958304	0.000242589	0.000383911	0.000709117	0.00354637	1
Angular Velocity Tremor Principal Component Relative Power around the Peak []	Frequency	0	111	0.290632	0.0569457	N.A.	103	0.329315	0.0761172	N.A.	98	0.318119	0.057631	N.A.	98	0.312896	0.0623335	N.A.	114	0.311056	0.0621089	N.A.	79	0.288162	0.0652939	N.A.	55	0.295386	0.055587	N.A.	42	0.309654	0.0601634	N.A.	2.43816e-05	0.000221909	0.0455511	0.261492	0.345167	1	1	0.939001	0.998487	0.844973	0.607426	0.000382698	0.0351594	0.923646	1
[truncated: 14 more columns]

## Sheet: UNO_c
Indicator	domain	norm	N_1	central_1	var_1	iqr_1	N_2	central_2	var_2	iqr_2	N_3	central_3	var_3	iqr_3	N_4	central_4	var_4	iqr_4	N_5	central_5	var_5	iqr_5	N_6	central_6	var_6	iqr_6	N_7	central_7	var_7	iqr_7	N_8	central_8	var_8	iqr_8	p_morethanTwoSamples	p_multcompare_1_2	p_multcompare_1_3	p_multcompare_1_4	p_multcompare_1_5	p_multcompare_1_6	p_multcompare_1_7	p_multcompare_1_8	p_multcompare_2_3	p_multcompare_2_4	p_multcompare_2_5	p_multcompare_2_6	p_multcompare_2_7	p_multcompare_2_8	p_multcompare_3_4
Stroke Number [#]	Time	1	105	18	13	(12.00; 25.00)	106	30.5	18	(23.00; 41.00)	94	38.5	27	(26.00; 53.00)	93	44	25	(31.00; 56.00)	108	43	29	(32.00; 61.00)	79	42	27	(29.00; 56.00)	53	40	31	(32.50; 63.50)	41	45	22.75	(31.75; 54.50)	7.59775e-39	3.62941e-07	3.10862e-15	0	0	0	0	1.86517e-14	0.137134	8.03781e-05	1.03274e-06	0.000723802	5.1958e-05	0.0036549	0.849471
Relative Stroke Number [#/s]	Time	1	105	0.301508	0.212675	(0.20; 0.41)	106	0.501263	0.298716	(0.37; 0.67)	94	0.626455	0.414252	(0.43; 0.84)	93	0.717752	0.398108	(0.51; 0.91)	108	0.734667	0.454978	(0.55; 1.01)	79	0.687173	0.438585	(0.48; 0.92)	53	0.65703	0.50205	(0.53; 1.03)	41	0.742819	0.376208	(0.52; 0.90)	5.44265e-38	5.77015e-07	1.55431e-14	0	0	0	0	5.90639e-14	0.187096	7.34445e-05	6.14058e-07	0.00139091	0.000103084	0.00501812	0.755191
Mean On-Sheet Time [s]	Time	1	105	1.9552	1.87684	(1.22; 3.10)	106	1.2942	1.00703	(0.83; 1.84)	94	1.04445	0.959746	(0.71; 1.67)	93	0.892348	0.615706	(0.67; 1.28)	108	0.91418	0.591874	(0.63; 1.22)	79	1.04562	0.841445	(0.72; 1.56)	53	1.034	0.614992	(0.72; 1.33)	41	1.00478	0.529971	(0.84; 1.37)	6.06719e-17	0.00192994	2.02429e-06	1.96154e-12	1.24345e-14	5.0702e-07	6.06934e-08	0.000188901	0.97703	0.00738401	0.000922709	0.767056	0.159809	0.977335	0.674016
On-Sheet Time Variability []	Time	1	105	0.959708	0.340702	(0.78; 1.12)	106	0.878836	0.379875	(0.66; 1.04)	94	0.816796	0.417187	(0.52; 0.94)	93	0.693296	0.376503	(0.54; 0.91)	108	0.653588	0.43271	(0.48; 0.91)	79	0.561072	0.373505	(0.32; 0.69)	53	0.425275	0.308478	(0.29; 0.60)	41	0.489287	0.569411	(0.22; 0.79)	3.53181e-30	0.521504	1.30457e-05	1.13291e-06	2.94277e-09	0	0	1.59783e-12	0.103273	0.0229171	0.000646183	3.24481e-10	1.67244e-11	1.31429e-07	1
On-Sheet Ratio []	Time	1	105	0.612814	0.195258	(0.51; 0.70)	106	0.631941	0.148376	(0.56; 0.71)	94	0.672268	0.113551	(0.61; 0.73)	93	0.65823	0.101356	(0.60; 0.70)	108	0.657806	0.131789	(0.59; 0.72)	79	0.711101	0.0912215	(0.65; 0.75)	53	0.691507	0.0938347	(0.63; 0.73)	41	0.729353	0.0659998	(0.70; 0.76)	8.6826e-12	0.999893	0.0647049	0.851118	0.567652	1.13442e-06	0.00539862	9.41652e-09	0.735965	1	0.999879	0.000193738	0.116547	1.20244e-06	0.999646
Mean In-Air Time [s]	Time	1	105	1.32111	0.925861	(0.95; 1.88)	106	0.701627	0.326819	(0.58; 0.91)	94	0.51709	0.227504	(0.40; 0.63)	93	0.468	0.29188	(0.36; 0.65)	108	0.45726	0.220517	(0.37; 0.59)	79	0.410545	0.211668	(0.33; 0.54)	53	0.428878	0.233136	(0.28; 0.51)	41	0.388364	0.220927	(0.27; 0.49)	1.53775e-61	1.24277e-06	0	0	0	0	0	0	5.93158e-05	2.30823e-07	5.05316e-10	3.98215e-12	1.91647e-11	4.97629e-11	0.999975
In-Air Time Variability []	Time	1	105	0.864678	0.246288	(0.75; 0.99)	106	0.851301	0.365596	(0.68; 1.04)	94	0.831961	0.330518	(0.68; 1.01)	93	0.85946	0.283549	(0.71; 0.99)	108	0.848656	0.396354	(0.62; 1.02)	79	0.689029	0.362803	(0.51; 0.87)	53	0.654221	0.455348	(0.51; 0.97)	41	0.735105	0.494298	(0.42; 0.91)	1.06968e-05	1	0.999907	1	0.999452	0.000691013	0.0316868	0.0271248	1	1	1	0.00755613	0.158537	0.123286	1
Mean In-Air Time without Pauses [s]	Time	1	105	0.724667	0.216786	(0.64; 0.86)	106	0.598273	0.270061	(0.47; 0.74)	94	0.488711	0.221293	(0.39; 0.61)	93	0.450476	0.25065	(0.35; 0.60)	108	0.436282	0.196412	(0.35; 0.55)	79	0.410083	0.213948	(0.32; 0.54)	53	0.417647	0.216207	(0.28; 0.49)	41	0.388364	0.220927	(0.27; 0.49)	1.13207e-36	0.00493004	1.87201e-11	0	0	0	0	0	0.0104543	5.07773e-05	5.63675e-07	5.8129e-08	2.47555e-08	6.99563e-08	0.999417
In-Air Time Variability without Pauses []	Time	0	105	0.606209	0.20813	N.A.	106	0.71091	0.208291	N.A.	94	0.754375	0.270422	N.A.	93	0.781718	0.1979	N.A.	108	0.751142	0.234014	N.A.	79	0.686875	0.238877	N.A.	53	0.673264	0.27349	N.A.	41	0.671395	0.272	N.A.	2.49816e-06	0.0328265	0.000261274	5.0029e-06	0.000198615	0.443809	0.926363	0.979884	0.997221	0.612287	0.998554	1	0.999991	0.999996	1
Mean Pause Duration [s]	Time	1	105	3.062	1.09833	(2.62; 3.72)	106	2.38333	2.8	(0.00; 2.80)	94	0	2.34	(0.00; 2.34)	93	0	2.165	(0.00; 2.17)	108	0	2.16	(0.00; 2.16)	79	0	0	(0.00; 0.00)	53	0	0	(0.00; 0.00)	41	0	0	(0.00; 0.00)	8.89291e-56	1.01034e-07	0	0	0	0	0	0	0.00144402	4.28723e-05	1.88934e-06	1.42064e-12	6.29476e-08	1.34872e-08	1
Pause Duration Variability []	Time	1	105	0.228945	0.307646	(0.07; 0.38)	106	0	0.187825	(0.00; 0.19)	94	0	0	(0.00; 0.00)	93	0	0	(0.00; 0.00)	108	0	0	(0.00; 0.00)	79	0	0	(0.00; 0.00)	53	0	0	(0.00; 0.00)	41	0	0	(0.00; 0.00)	3.00791e-60	1.12221e-12	0	0	0	0	0	0	0.00172811	3.11608e-05	4.6015e-05	3.66558e-08	1.05048e-06	1.35202e-05	0.999999
Pause Number [#]	Time	1	105	3	3	(2.00; 5.00)	106	1	3	(0.00; 3.00)	94	0	1	(0.00; 1.00)	93	0	1	(0.00; 1.00)	108	0	1	(0.00; 1.00)	79	0	0	(0.00; 0.00)	53	0	0	(0.00; 0.00)	41	0	0	(0.00; 0.00)	4.32755e-60	2.79949e-08	0	0	0	0	0	0	0.000832045	1.18534e-05	5.74148e-07	3.1708e-13	6.98131e-09	4.50463e-09	0.999999
Relative Pause Number []	Time	1	105	0.0521376	0.0481005	(0.03; 0.08)	106	0.01657	0.0495868	(0.00; 0.05)	94	0	0.0167785	(0.00; 0.02)	93	0	0.016518	(0.00; 0.02)	108	0	0.0162947	(0.00; 0.02)	79	0	0	(0.00; 0.00)	53	0	0	(0.00; 0.00)	41	0	0	(0.00; 0.00)	2.0639e-61	6.9185e-09	0	0	0	0	0	0	0.00127385	2.30246e-05	8.86032e-07	3.69926e-13	5.02056e-09	5.95286e-09	0.999999
Air-Sheet Ratio without Pauses []	Time	1	105	0.394599	0.358204	(0.22; 0.58)	106	0.44817	0.265394	(0.37; 0.64)	94	0.438194	0.212805	(0.35; 0.56)	93	0.470073	0.245353	(0.37; 0.62)	108	0.465423	0.238605	(0.36; 0.60)	79	0.380476	0.183226	(0.32; 0.50)	53	0.398749	0.149469	(0.34; 0.49)	41	0.363269	0.113026	(0.29; 0.40)	3.37941e-06	0.275144	0.880353	0.0521562	0.0686064	1	1	0.592938	1	1	1	0.221783	0.821085	0.00145754	0.998071
Air-Sheet Ratio []	Time	1	105	0.678335	0.587844	(0.42; 1.01)	106	0.568259	0.341838	(0.42; 0.76)	94	0.467691	0.237304	(0.37; 0.60)	93	0.499226	0.218985	(0.41; 0.63)	108	0.496661	0.298121	(0.37; 0.67)	79	0.380476	0.211829	(0.32; 0.53)	53	0.405431	0.144948	(0.34; 0.49)	41	0.363269	0.122041	(0.29; 0.41)	1.04138e-16	0.997983	0.00418898	0.205291	0.0413253	3.00777e-09	4.87695e-06	3.46518e-11	0.261	0.992386	0.818612	3.63856e-06	0.000810168	2.18948e-08	0.999844
Stroke Mean Force [arbitrary]	Force	1	105	4090.71	3081.44	(2785.17; 5866.61)	106	4655.55	3508.99	(3202.90; 6711.89)	94	5294.04	4024.39	(3329.16; 7353.55)	93	5232.94	3374.73	(3740.55; 7115.28)	108	4537.53	3896.33	(2777.39; 6673.73)	79	4675.39	2413.67	(3641.12; 6054.79)	53	5317.24	3694.36	(4020.34; 7714.70)	41	4775.96	1906.71	(3635.03; 5541.74)	0.0102092	0.827861	0.0568393	0.0967989	0.999821	0.965649	0.022546	0.997441	0.998467	0.999861	1	1	0.864338	1	1
Mean Force [arbitrary]	Force	1	105	3590.14	2926.33	(2524.17; 5450.50)	106	4250.13	3272.63	(2901.36; 6173.99)	94	5025.36	3783.46	(3308.73; 7092.18)	93	4935.52	3040.05	(3625.64; 6665.69)	108	4312.72	3889.62	(2682.36; 6571.98)	79	4632.32	2308.88	(3562.74; 5871.62)	53	5161.47	3605.51	(4008.35; 7613.86)	41	4771.63	1889.48	(3681.85; 5571.33)	0.000118627	0.661994	0.00158783	0.00751529	0.569146	0.21665	0.000228396	0.418398	0.712492	0.949125	1	1	0.145672	1	1
Stroke Force Variability []	Force	1	105	0.288725	0.0433263	(0.27; 0.31)	106	0.300839	0.0624667	(0.26; 0.33)	94	0.289646	0.0770216	(0.25; 0.33)	93	0.290272	0.0579364	(0.26; 0.32)	108	0.283659	0.0603955	(0.24; 0.31)	79	0.265718	0.0700392	(0.24; 0.31)	53	0.274072	0.0650947	(0.24; 0.31)	41	0.263768	0.0661519	(0.23; 0.29)	0.000313781	0.999937	1	1	0.831143	0.469966	0.399036	0.148528	0.998706	0.999963	0.0892582	0.0303074	0.0339324	0.0105049	1
Force Overshoot [arbitrary]	Force	1	105	1595.07	1526.85	(950.66; 2477.51)	106	1812.39	1476.29	(1187.95; 2664.24)	94	2111.41	1915.54	(1246.84; 3162.38)	93	1948.67	1843.78	(1289.89; 3133.67)	108	1711.02	1536.04	(1039.16; 2575.20)	79	1809.03	1039.98	(1369.10; 2409.08)	53	1894.46	1360.58	(1474.12; 2834.70)	41	1690.95	1373.16	(1210.36; 2583.52)	0.0123972	0.964711	0.045863	0.0385989	0.999999	0.983554	0.288747	0.999892	0.959182	0.941282	1	1	0.99919	1	1
Force Relative Number of Changes [#/s]	Force	1	105	4.87153	1.47693	(4.14; 5.61)	106	5.29956	1.06375	(4.83; 5.90)	94	5.94512	1.71417	(5.09; 6.81)	93	6.5058	1.35965	(5.76; 7.12)	108	7.16173	1.86784	(6.13; 8.00)	79	8.51623	1.93579	(7.43; 9.37)	53	8.7643	2.17352	(7.56; 9.74)	41	8.89479	1.88274	(7.85; 9.73)	3.1992e-79	0.611405	1.96165e-05	8.57421e-11	0	0	0	0	0.0986269	2.34448e-05	5.90639e-14	0	0	0	0.750459
Angular Velocity Number of Changes [#/s]	Fluency	1	105	4.75771	0.826078	(4.37; 5.19)	106	4.74279	0.743658	(4.46; 5.21)	94	5.48003	1.06355	(4.95; 6.01)	93	5.79459	1.68671	(5.05; 6.74)	108	6.44221	1.44528	(5.70; 7.14)	79	6.58542	1.46464	(6.09; 7.55)	53	7.18717	1.37694	(6.39; 7.77)	41	6.88397	1.85115	(6.03; 7.88)	4.29829e-69	1	3.12298e-05	1.42748e-11	0	0	0	0	0.000127295	1.07291e-10	0	0	0	0	0.451677
Acceleration Relative Number of Changes [#/s]	Fluency	0	105	5.31913	0.464823	N.A.	106	5.501	0.420323	N.A.	94	5.68996	0.484678	N.A.	93	5.7872	0.578155	N.A.	108	6.01892	0.452342	N.A.	79	6.0601	0.615971	N.A.	53	6.13097	0.519859	N.A.	41	6.25515	0.493386	N.A.	2.47503e-40	0.216212	7.21396e-06	3.17117e-09	0	0	0	0	0.202292	0.00185111	3.97904e-12	5.78204e-12	7.32392e-12	4.04121e-14	0.996809
Force Peaks Difference [arbitrary]	Force	1	105	1056.53	1082.64	(644.75; 1727.40)	106	1329.4	1294.74	(872.09; 2166.84)	94	1568.06	1665.63	(803.38; 2469.01)	93	1580.59	1216.26	(1116.69; 2332.95)	108	1355.52	1428.16	(658.29; 2086.46)	79	1125.06	811.126	(733.82; 1544.95)	53	1474.59	1009.81	(991.88; 2001.69)	41	1040.06	889.219	(731.07; 1620.29)	8.95992e-06	0.240869	0.00830727	0.000187501	0.952717	1	0.205196	1	0.999819	0.719938	0.999988	0.55412	1	0.867492	0.999999
Force Peaks Difference Variability []	Force	1	105	1.28325	0.315054	(1.13; 1.44)	106	1.09908	0.318097	(0.97; 1.28)	94	0.976777	0.351661	(0.85; 1.20)	93	0.893966	0.264799	(0.75; 1.01)	108	0.824429	0.303	(0.71; 1.01)	79	0.900589	0.294357	(0.77; 1.07)	53	0.808953	0.318339	(0.66; 0.97)	41	0.86126	0.219564	(0.79; 1.01)	1.0904e-40	0.031831	1.3997e-09	0	0	3.10862e-15	0	1.34293e-12	0.0169286	1.11037e-08	6.27942e-13	3.93002e-06	7.72182e-11	8.81209e-06	0.15121
Angular Velocity Peaks Difference [deg/s]	Kinematic_Oscillations	1	105	2.75022	2.71228	(1.52; 4.23)	106	4.55417	2.88302	(2.96; 5.84)	94	3.39415	1.61718	(2.87; 4.49)	93	3.55608	2.04048	(2.60; 4.65)	108	2.72246	1.37241	(2.00; 3.38)	79	2.41497	1.33282	(1.88; 3.22)	53	2.88256	1.77564	(1.87; 3.65)	41	2.9807	1.09624	(2.44; 3.54)	2.09358e-17	2.89079e-08	0.0124477	0.0100975	1	0.912472	1	1	0.359324	0.418909	2.88412e-10	4.11271e-12	2.67738e-06	0.00222717	1
Angular Velocity Peaks Difference Variability []	Kinematic_Oscillations	1	105	0.911142	0.256088	(0.80; 1.05)	106	0.5968	0.435959	(0.39; 0.82)	94	0.414502	0.224005	(0.32; 0.55)	93	0.427726	0.175218	(0.35; 0.52)	108	0.422026	0.208956	(0.33; 0.54)	79	0.429133	0.192137	(0.35; 0.55)	53	0.481183	0.182935	(0.38; 0.56)	41	0.361044	0.113892	(0.30; 0.42)	3.18993e-45	9.96034e-11	0	0	0	0	2.17604e-14	0	0.000171859	0.000949872	0.000539126	0.00510299	0.38024	4.2279e-06	1
Stroke Mean Tilt [deg]	Pen_Inclination	1	105	69.5975	13.3913	(63.73; 77.12)	106	71.4624	13.1092	(65.54; 78.65)	94	70.5055	10.8504	(64.09; 74.94)	93	69.9889	8.87262	(65.45; 74.33)	108	70.5263	10.6401	(64.26; 74.90)	79	67.5055	8.47277	(63.79; 72.26)	53	64.314	13.1598	(60.17; 73.33)	41	66.9842	10.0209	(61.73; 71.75)	0.00241135	0.972871	1	1	1	0.998317	0.25948	0.96622	0.999988	0.999991	0.998408	0.172342	0.00362823	0.156738	1
Stroke Tilt Variability []	Pen_Inclination	1	105	0.0191881	0.0126767	(0.01; 0.03)	106	0.0186096	0.0113369	(0.01; 0.03)	94	0.0192584	0.0122825	(0.01; 0.03)	93	0.0178462	0.0123472	(0.01; 0.02)	108	0.0180409	0.0142106	(0.01; 0.03)	79	0.0178564	0.010799	(0.01; 0.02)	53	0.015996	0.0115669	(0.01; 0.02)	41	0.0187839	0.0134545	(0.01; 0.03)	0.137181
Stroke Tilt Variance [deg^2]	Pen_Inclination	1	105	2.62291	5.09338	(1.48; 6.57)	106	3.1981	3.57671	(1.91; 5.49)	94	2.77366	3.49557	(1.29; 4.79)	93	2.55939	3.24636	(1.24; 4.48)	108	2.64251	3.22888	(1.15; 4.38)	79	1.83472	2.73196	(0.97; 3.71)	53	1.50419	2.39931	(0.68; 3.08)	41	2.06051	3.01327	(1.43; 4.44)	0.000846614	1	0.999997	0.973932	0.95259	0.10261	0.0187555	0.999592	0.977811	0.581263	0.481545	0.0138913	0.00245572	0.948703	1
Acceleration Logarithmic Dimensionless Jerk []	Fluency	1	105	-0.854034	1.87769	(-2.00; -0.12)	106	-0.509483	1.48345	(-1.42; 0.06)	94	-0.811949	2.01256	(-1.99; 0.02)	93	-0.079013	1.33551	(-0.91; 0.43)	108	-0.593465	1.91663	(-1.58; 0.34)	79	-0.975037	1.62427	(-1.57; 0.05)	53	-0.68748	1.38105	(-1.24; 0.14)	41	-1.0777	1.24501	(-1.67; -0.43)	0.000349917	0.851864	1	0.00048091	0.408096	0.999981	0.647818	1	0.999051	0.277274	1	1	1	0.938238	0.0075479
Angular Velocity Logarithmic Dimensionless Jerk []	Fluency	1	105	-0.773488	3.34977	(-3.09; 0.26)	106	-0.00381303	2.93225	(-1.73; 1.20)	94	-0.263743	3.14371	(-2.21; 0.93)	93	0.518073	1.93291	(-0.58; 1.35)	108	-0.261597	2.66842	(-1.48; 1.19)	79	-0.808165	2.55481	(-1.58; 0.97)	53	-0.122161	2.58774	(-1.54; 1.05)	41	-1.00548	1.92833	(-1.65; 0.28)	1.3852e-05	0.0405454	0.567727	2.30556e-06	0.00386629	0.464452	0.0620344	0.999985	0.999997	0.461274	1	1	1	0.992712	0.051556
Stroke Angular Velocity Spectral Arc Length 10% []	Fluency	1	105	-7.02586	5.24476	(-10.35; -5.11)	106	-5.7649	3.46229	(-7.57; -4.11)	94	-5.46348	3.0923	(-7.43; -4.34)	93	-4.60969	2.03415	(-6.07; -4.04)	108	-5.29781	2.44091	(-6.34; -3.90)	79	-5.51767	2.51423	(-6.62; -4.11)	53	-5.26164	2.20968	(-6.22; -4.01)	41	-5.6667	2.45525	(-6.82; -4.36)	1.61932e-09	0.0108528	0.00496835	3.87502e-09	2.28402e-07	0.000388106	3.73785e-05	0.0608939	1	0.0741638	0.539492	0.999917	0.778985	1	0.225434
Stroke Angular Velocity Spectral Arc Length 20% []	Fluency	1	105	-6.35611	5.00104	(-9.60; -4.60)	106	-5.13274	2.96913	(-6.73; -3.76)	94	-4.8772	2.8059	(-6.76; -3.95)	93	-4.24245	1.95091	(-5.62; -3.67)	108	-4.7008	2.12535	(-5.77; -3.64)	79	-5.07753	2.32423	(-6.11; -3.79)	53	-5.00821	2.18278	(-5.95; -3.77)	41	-5.08416	2.38735	(-6.32; -3.93)	2.69199e-08	0.00568189	0.00290133	1.32247e-08	1.19122e-06	0.00237095	0.000457333	0.131581	1	0.206798	0.902357	1	0.998183	1	0.459352
Stroke Angular Velocity Spectral Arc Length 30% []	Fluency	1	105	-5.53925	4.48273	(-8.26; -3.78)	106	-4.42623	2.37538	(-5.68; -3.30)	94	-4.18739	2.12549	(-5.60; -3.48)	93	-3.77941	1.70614	(-4.95; -3.24)	108	-4.24115	1.75541	(-5.02; -3.27)	79	-4.53908	1.80784	(-5.27; -3.46)	53	-4.54534	1.94189	(-5.41; -3.47)	41	-4.54322	1.97433	(-5.38; -3.40)	5.96967e-06	0.00670169	0.00797559	8.23073e-07	9.04477e-05	0.0405777	0.0244166	0.44914	1	0.729993	0.999988	1	1	1	0.826118
Stroke Angular Velocity Spectral Arc Length 40% []	Fluency	1	105	-4.39892	2.92276	(-6.12; -3.20)	106	-3.6622	1.93997	(-4.72; -2.78)	94	-3.67398	1.82822	(-4.88; -3.05)	93	-3.40176	1.32321	(-4.21; -2.88)	108	-3.82963	1.64384	(-4.58; -2.94)	79	-4.08277	1.61801	(-4.74; -3.12)	53	-4.13172	1.66049	(-4.79; -3.13)	41	-4.1187	1.68635	(-4.76; -3.07)	0.00113896	0.0132498	0.150873	0.000232338	0.0219996	0.644098	0.685291	0.995445	1	0.999897	1	0.999739	1	0.998561	0.941497
Stroke Angular Velocity Spectral Arc Length 45% []	Fluency	1	105	-4.35308	2.8513	(-5.92; -3.07)	106	-3.55652	1.90752	(-4.64; -2.73)	94	-3.57945	1.71134	(-4.69; -2.98)	93	-3.31112	1.27884	(-4.10; -2.82)	108	-3.70493	1.57216	(-4.43; -2.85)	79	-4.00128	1.54493	(-4.60; -3.05)	53	-4.06878	1.58298	(-4.68; -3.10)	41	-4.01792	1.66533	(-4.68; -3.02)	0.00216521	0.0196067	0.249302	0.00054252	0.0537722	0.84776	0.912622	0.999431	1	0.999978	1	0.997894	0.999953	0.99598	0.940705
Stroke Angular Velocity Spectral Arc Length 50% []	Fluency	1	105	-3.7653	2.73263	(-5.39; -2.66)	106	-3.18884	1.64529	(-4.14; -2.49)	94	-3.223	1.6108	(-4.27; -2.65)	93	-2.98638	1.24961	(-3.88; -2.63)	108	-3.38892	1.4261	(-4.08; -2.65)	79	-3.53159	1.3716	(-4.22; -2.85)	53	-3.66194	1.39377	(-4.31; -2.92)	41	-3.75642	1.41069	(-4.28; -2.87)	0.0196983	0.0703743	0.883397	0.0299225	0.636375	0.999988	0.999999	1	0.99975	1	0.999995	0.864995	0.956955	0.831287	0.988772
Angular Velocity Spectral Arc Length 10% []	Fluency	1	105	-112.23	35.0919	(-128.55; -93.46)	106	-122.625	28.5291	(-138.28; -109.75)	94	-128.578	37.503	(-147.96; -110.46)	93	-123.246	37.2032	(-143.74; -106.54)	108	-139.172	36.836	(-154.70; -117.86)	79	-138.269	40.2038	(-155.65; -115.45)	53	-144.883	26.5676	(-161.74; -135.18)	41	-126.654	28.1054	(-141.97; -113.87)	2.33684e-12	0.0396821	0.000472831	0.0379986	6.90605e-09	9.7827e-07	4.22145e-10	0.131505	0.999172	1	0.0468156	0.24578	0.000927553	1	0.999925
Angular Velocity Spectral Arc Length 20% []	Fluency	0	105	-97.3184	30.1557	N.A.	106	-111.881	25.6162	N.A.	94	-115.087	30.8396	N.A.	93	-110.741	30.5658	N.A.	108	-124.021	32.5051	N.A.	79	-121.97	34.7747	N.A.	53	-130.799	32.8515	N.A.	41	-111.439	26.151	N.A.	3.65963e-11	0.0162428	0.00136453	0.0587062	1.01404e-08	2.49449e-06	4.6392e-09	0.296562	1	1	0.10226	0.534232	0.00720436	1	0.999988
Angular Velocity Spectral Arc Length 30% []	Fluency	0	105	-85.5461	28.3825	N.A.	106	-99.4095	23.9109	N.A.	94	-102.291	29.2498	N.A.	93	-98.4898	28.8658	N.A.	108	-111.287	30.9351	N.A.	79	-109.754	33.2864	N.A.	53	-118.308	31.4596	N.A.	41	-100.431	24.1838	N.A.	7.3922e-12	0.0151786	0.00148005	0.0488433	4.97205e-09	8.39666e-07	1.17358e-09	0.141698	1	1	0.0761479	0.374509	0.00326423	1	0.999998
Angular Velocity Spectral Arc Length 40% []	Fluency	0	105	-75.1438	27.1648	N.A.	106	-87.3349	23.1083	N.A.	94	-90.9576	26.0733	N.A.	93	-87.8993	27.1296	N.A.	108	-99.7523	28.944	N.A.	79	-98.907	29.4682	N.A.	53	-106.618	28.7247	N.A.	41	-89.3248	22.9563	N.A.	5.07501e-13	0.0288026	0.00108657	0.0251992	1.424e-09	1.32686e-07	2.47621e-10	0.114043	0.999992	1	0.0214193	0.10384	0.00064593	1	1
Angular Velocity Spectral Arc Length 45% []	Fluency	0	105	-73.1859	26.7347	N.A.	106	-84.991	22.3783	N.A.	94	-88.5566	25.7585	N.A.	93	-86.5432	27.2455	N.A.	108	-97.2271	29.0081	N.A.	79	-96.7828	29.1392	N.A.	53	-104.564	28.4475	N.A.	41	-88.4525	22.966	N.A.	6.80347e-13	0.037214	0.00151748	0.0127923	2.59418e-09	1.23523e-07	1.87192e-10	0.0529582	0.999993	1	0.0228968	0.0809591	0.000409046	1	1
Angular Velocity Spectral Arc Length 50% []	Fluency	0	105	-65.2105	24.8141	N.A.	106	-76.1988	21.4504	N.A.	94	-80.6577	24.2692	N.A.	93	-79.0064	24.5325	N.A.	108	-88.9405	26.121	N.A.	79	-88.7967	27.6376	N.A.	53	-97.2675	26.5044	N.A.	41	-82.1053	21.3567	N.A.	1.77746e-15	0.0358318	0.00034965	0.00272897	1.67564e-10	7.78961e-09	1.38956e-12	0.00621677	0.998277	1	0.00494652	0.0178162	1.46247e-05	0.997635	1
Median Angular Velocity Relative Power around the Peak []	Frequency	1	105	0.422474	0.0783768	(0.38; 0.46)	106	0.43966	0.0898392	(0.39; 0.48)	94	0.439991	0.0842491	(0.40; 0.49)	93	0.441955	0.0880772	(0.40; 0.49)	108	0.431522	0.0804981	(0.40; 0.48)	79	0.431285	0.084577	(0.40; 0.48)	53	0.41276	0.108289	(0.37; 0.47)	41	0.452121	0.0941599	(0.41; 0.51)	0.0195268	0.998281	0.299222	0.492144	0.904585	0.993371	1	0.0659456	0.998451	0.999959	1	1	0.994477	0.654366	1
Median Angular Velocity RMS around the Peak [deg/s]	Kinematic_Oscillations	1	105	1.20734	0.71111	(0.89; 1.60)	106	1.83283	1.15071	(1.26; 2.41)	94	1.68977	1.01509	(1.29; 2.30)	93	1.93847	0.929365	(1.53; 2.46)	108	1.89452	0.76028	(1.53; 2.29)	79	1.7784	0.932689	(1.31; 2.24)	53	2.06062	0.730746	(1.73; 2.47)	41	1.91443	0.927898	(1.49; 2.42)	5.6846e-15	5.42053e-07	8.04429e-06	5.2141e-11	5.85565e-10	9.99398e-06	9.38494e-12	6.56657e-06	1	0.956694	0.999931	1	0.180286	0.999987	0.82626
Median Angular Velocity Amplitude Rate [deg/s^2]	Kinematic_Oscillations	1	105	0.00352457	0.012528	(-0.00; 0.01)	106	0.0036254	0.0109625	(-0.00; 0.01)	94	0.00352204	0.00703834	(-0.00; 0.01)	93	0.00220676	0.00798042	(-0.00; 0.01)	108	0.00223705	0.00799696	(-0.00; 0.01)	79	0.00292682	0.00691208	(-0.00; 0.01)	53	0.00246385	0.00719721	(-0.00; 0.00)	41	0.00029675	0.00610961	(-0.00; 0.00)	0.0269268	0.999999	1	0.999938	0.940344	0.99989	0.943262	0.222536	0.994485	0.825974	0.278776	0.828445	0.407953	0.0315355	1
Maximum Angular Velocity Relative Power around the Peak []	Frequency	1	105	0.476048	0.115885	(0.43; 0.55)	106	0.494396	0.101361	(0.44; 0.54)	94	0.507263	0.0936478	(0.46; 0.55)	93	0.503145	0.120041	(0.46; 0.58)	108	0.504159	0.109868	(0.45; 0.56)	79	0.480936	0.101882	(0.44; 0.54)	53	0.486211	0.112947	(0.43; 0.54)	41	0.523045	0.135161	(0.47; 0.60)	0.00488942	1	0.423943	0.245092	0.921606	1	1	0.0238248	0.826768	0.622324	0.998949	1	1	0.0780102	1
Maximum Angular Velocity RMS around the Peak [deg/s]	Kinematic_Oscillations	1	105	1.53391	1.28173	(1.07; 2.35)	106	2.36649	1.3145	(1.71; 3.02)	94	2.22311	1.79784	(1.47; 3.26)	93	2.44572	1.32909	(1.81; 3.14)	108	2.37367	1.0435	(1.89; 2.94)	79	2.18771	1.21041	(1.56; 2.77)	53	2.78783	1.62158	(2.05; 3.67)	41	2.27643	1.32597	(1.77; 3.10)	1.47642e-12	1.99553e-06	2.73267e-05	2.01576e-08	3.95253e-08	0.00293699	5.18456e-11	0.000421076	1	0.999991	1	0.999847	0.204287	1	0.998778
Maximum Angular Velocity Amplitude Rate [deg/s^2]	Kinematic_Oscillations	1	105	0.00752256	0.021	(-0.01; 0.02)	106	0.00687293	0.0170594	(-0.00; 0.02)	94	0.00611055	0.0134348	(-0.00; 0.01)	93	0.00691671	0.0160654	(-0.00; 0.01)	108	0.00414105	0.0181656	(-0.01; 0.01)	79	0.0051821	0.0143382	(-0.00; 0.01)	53	0.00500602	0.0130123	(-0.00; 0.01)	41	0.00351981	0.0122352	(-0.00; 0.01)	0.0409265	1	1	1	0.519363	0.998408	0.907841	0.477046	0.998704	0.99896	0.149313	0.901825	0.571632	0.191917	1
Acceleration Tremor Approximate Entropy []	Kinematic_Oscillations	1	105	0.958994	0.20099	(0.83; 1.03)	106	1.07513	0.162606	(0.99; 1.16)	94	1.07747	0.131845	(1.02; 1.15)	93	1.12226	0.118875	(1.06; 1.17)	108	1.12962	0.179712	(1.02; 1.20)	79	1.15105	0.122181	(1.08; 1.20)	53	1.15312	0.154702	(1.08; 1.24)	41	1.19739	0.159404	(1.08; 1.24)	2.81232e-31	1.1144e-07	7.65433e-09	2.17604e-14	0	0	0	0	1	0.388477	0.174437	0.00055195	0.00314066	8.35457e-05	0.917471
Acceleration Tremor Recurrence Rate []	Kinematic_Oscillations	1	105	0.465162	0.170147	(0.38; 0.55)	106	0.382618	0.238335	(0.27; 0.51)	94	0.351588	0.187296	(0.28; 0.47)	93	0.30617	0.20161	(0.21; 0.42)	108	0.31841	0.194661	(0.23; 0.43)	79	0.293372	0.160392	(0.22; 0.38)	53	0.255674	0.139804	(0.20; 0.34)	41	0.287032	0.119674	(0.22; 0.34)	9.59328e-22	0.00116108	6.30274e-05	1.83689e-11	1.02774e-10	1.98019e-12	9.32587e-15	4.81703e-10	1	0.0338553	0.119593	0.00591169	4.39905e-05	0.00681769	0.364982
Acceleration Tremor Determinism []	Kinematic_Oscillations	1	105	0.824164	0.151165	(0.73; 0.89)	106	0.76617	0.226355	(0.63; 0.85)	94	0.747238	0.185855	(0.64; 0.83)	93	0.677255	0.258506	(0.52; 0.78)	108	0.683169	0.236782	(0.56; 0.80)	79	0.61801	0.258988	(0.49; 0.75)	53	0.56533	0.257324	(0.46; 0.72)	41	0.638038	0.209256	(0.49; 0.70)	2.6294e-21	0.110368	0.010624	1.46725e-08	7.99083e-08	3.16769e-12	1.83409e-13	1.91977e-09	1	0.0156375	0.0584855	4.77432e-05	1.32621e-06	0.00032112	0.231467
Acceleration Tremor Stability Index - Time EMD [Hz]	Kinematic_Oscillations	0	105	1.96478	0.190526	N.A.	106	1.93035	0.171492	N.A.	94	1.92937	0.186935	N.A.	93	1.89381	0.208601	N.A.	108	1.88787	0.16847	N.A.	79	1.92909	0.200224	N.A.	53	1.85321	0.200676	N.A.	41	1.83167	0.15117	N.A.	0.000478859	0.996135	0.996281	0.193412	0.0726026	0.997976	0.0112912	0.00320813	1	0.994175	0.940322	1	0.327831	0.108661	0.997475
Acceleration Tremor Stability Index Threshold - Time EMD [Hz]	Kinematic_Oscillations	0	105	1.64138	0.180397	N.A.	106	1.58517	0.166328	N.A.	94	1.58426	0.167399	N.A.	93	1.54397	0.180104	N.A.	108	1.53456	0.156951	N.A.	79	1.54095	0.145462	N.A.	53	1.49745	0.17907	N.A.	41	1.47588	0.138055	N.A.	1.37453e-08	0.334556	0.362236	0.00124751	9.63391e-05	0.00159727	1.05779e-05	2.6124e-06	1	0.908858	0.528915	0.885273	0.0495167	0.0106662	0.945045
Acceleration Tremor Stability Index - Frequency EMD [Hz]	Kinematic_Oscillations	1	105	4.04	2.225	(3.21; 5.44)	106	4.49167	2.1	(3.50; 5.60)	94	4.28333	2.61	(3.14; 5.75)	93	3.93333	2.0175	(3.15; 5.17)	108	3.9	1.91833	(3.04; 4.96)	79	4.11667	2.25417	(2.98; 5.23)	53	3.6	2.27083	(2.79; 5.06)	41	3.58333	2.37083	(2.54; 4.91)	0.029595	0.992193	1	1	0.999997	1	0.769059	0.977213	1	0.883061	0.435136	0.838305	0.0515942	0.239748	0.99987
Acceleration Tremor Signal-to-Noise Ratio - EMD [dB]	Kinematic_Oscillations	1	105	-2.62569	1.86206	(-3.71; -1.84)	106	-3.05993	1.17747	(-3.60; -2.42)	94	-2.88474	1.07421	(-3.43; -2.36)	93	-3.29335	1.53099	(-3.68; -2.15)	108	-3.06567	1.27045	(-3.49; -2.22)	79	-3.15452	1.46715	(-3.67; -2.20)	53	-3.09674	1.33059	(-3.60; -2.27)	41	-2.95165	1.41904	(-3.52; -2.10)	0.416957
Acceleration Tremor Mean Harmonic Power - EMD [Log((mm/s^2)^2/Hz)]	Kinematic_Oscillations	1	105	11.5115	1.11673	(10.92; 12.04)	106	12.1543	1.08761	(11.48; 12.57)	94	12.153	0.912468	(11.72; 12.64)	93	12.2066	0.920819	(11.77; 12.69)	108	12.0969	0.789629	(11.79; 12.57)	79	12.1501	0.904002	(11.60; 12.51)	53	12.3251	0.79803	(11.91; 12.71)	41	12.0445	0.636925	(11.77; 12.41)	4.06774e-12	2.87328e-06	8.56755e-08	8.35334e-09	1.31662e-08	3.85932e-05	2.84652e-09	0.000970108	1	0.999653	0.999998	1	0.6214	1	1
Acceleration RMS [mm/s^2]	Kinematic_Oscillations	1	105	4790.38	2235.33	(3624.75; 5860.08)	106	5208.19	2519.57	(4124.68; 6644.25)	94	5149.97	2447.77	(4039.51; 6487.28)	93	4872.5	2303.21	(3837.47; 6140.68)	108	4836.95	2136.99	(3885.54; 6022.54)	79	4521.34	2458.07	(3318.69; 5776.77)	53	4648.76	2029.66	(3904.81; 5934.47)	41	4413.18	1466.84	(3663.96; 5130.80)	0.0608751
Angular Velocity RMS [deg/s]	Kinematic_Oscillations	1	105	5.55922	5.04047	(3.88; 8.92)	106	7.35289	5.03931	(5.35; 10.39)	94	6.83263	6.13986	(4.31; 10.45)	93	7.08669	4.83306	(4.91; 9.74)	108	6.73205	4.47156	(5.08; 9.55)	79	5.74609	4.25598	(4.09; 8.34)	53	7.51588	5.88483	(5.43; 11.31)	41	5.69765	3.78711	(4.56; 8.34)	0.000446028	0.00901038	0.540766	0.200606	0.261516	1	0.0222914	1	0.998003	1	0.999923	0.0251349	1	0.623019	1
3D Acceleration Relative Power in the Band of Voluntary Motion []	Frequency	0	105	0.78538	0.0831681	N.A.	106	0.727397	0.0905271	N.A.	94	0.711033	0.0988241	N.A.	93	0.692458	0.0922743	N.A.	108	0.697925	0.0977344	N.A.	79	0.681537	0.0978108	N.A.	53	0.664534	0.11236	N.A.	41	0.664487	0.103622	N.A.	9.93485e-18	0.000340911	1.68676e-06	5.34618e-10	1.41856e-09	2.33116e-11	5.44009e-12	4.09387e-10	0.999264	0.251121	0.499052	0.0358166	0.00283345	0.0102618	0.99666
3D Acceleration Relative Power in the Band of Dyskinetic Motion []	Frequency	0	105	0.128462	0.0624898	N.A.	106	0.152345	0.0519261	N.A.	94	0.151233	0.0566449	N.A.	93	0.161659	0.0540444	N.A.	108	0.154841	0.0591761	N.A.	79	0.160565	0.0678933	N.A.	53	0.176159	0.0664743	N.A.	41	0.163742	0.0580138	N.A.	8.46171e-05	0.0941941	0.177672	0.00256617	0.0335008	0.0082377	6.08771e-05	0.0352748	1	0.999845	1	0.999994	0.383953	0.999946	0.999319
3D Acceleration Relative Power in the Band of Parkinsonian Tremor []	Frequency	1	105	0.0861967	0.038508	(0.07; 0.10)	106	0.105383	0.0503533	(0.08; 0.13)	94	0.11221	0.0604333	(0.08; 0.15)	93	0.122381	0.0512001	(0.10; 0.15)	108	0.117408	0.057067	(0.09; 0.15)	79	0.133513	0.0594936	(0.10; 0.16)	53	0.137874	0.0622937	(0.10; 0.16)	41	0.136324	0.081037	(0.10; 0.18)	8.77862e-17	0.00205953	0.000173906	1.67156e-08	3.35437e-08	1.26645e-11	3.21923e-10	2.85525e-09	1	0.400594	0.63626	0.00952794	0.0106231	0.0127191	0.94913
3D Acceleration Relative Power in the Band of Physiological Tremor []	Frequency	0	105	0.0552819	0.026762	N.A.	106	0.074443	0.0286534	N.A.	94	0.0778589	0.0279084	N.A.	93	0.0836803	0.0282824	N.A.	108	0.0839208	0.0313475	N.A.	79	0.0851741	0.0275053	N.A.	53	0.0925098	0.038032	N.A.	41	0.0893414	0.0312953	N.A.	1.91247e-16	8.35024e-05	2.82772e-06	8.80453e-10	1.0518e-10	6.66371e-10	6.49392e-12	1.89645e-08	1	0.549106	0.418966	0.340495	0.00830436	0.161054	0.995894
3D Acceleration Relative Power around 2Hz []	Frequency	0	105	0.391409	0.0752312	N.A.	106	0.376233	0.0601739	N.A.	94	0.369334	0.065737	N.A.	93	0.365203	0.0677098	N.A.	108	0.35595	0.0712478	N.A.	79	0.344612	0.0766902	N.A.	53	0.358528	0.0716199	N.A.	41	0.340411	0.0687643	N.A.	4.56708e-05	0.965976	0.5194	0.209865	0.0060859	0.000209779	0.135734	0.00214723	1	0.99982	0.613772	0.0631437	0.980373	0.137777	1
3D Acceleration Relative Power around 5Hz []	Frequency	0	105	0.296167	0.0488787	N.A.	106	0.293385	0.0424481	N.A.	94	0.296747	0.044257	N.A.	93	0.304809	0.0488599	N.A.	108	0.307958	0.0548691	N.A.	79	0.32126	0.057061	N.A.	53	0.311677	0.0541834	N.A.	41	0.333448	0.0521702	N.A.	1.9034e-05	1	1	0.999212	0.918709	0.0220126	0.852349	0.00160525	1	0.959559	0.613293	0.00533709	0.573608	0.00042643	0.999854
3D Acceleration Relative Power around 8Hz []	Frequency	1	105	0.210593	0.0517677	(0.19; 0.24)	106	0.218509	0.0423688	(0.20; 0.24)	94	0.215107	0.0564199	(0.19; 0.25)	93	0.219626	0.0586184	(0.19; 0.25)	108	0.222374	0.0543864	(0.20; 0.25)	79	0.219806	0.0574687	(0.20; 0.25)	53	0.215818	0.0647639	(0.19; 0.25)	41	0.217949	0.0565681	(0.18; 0.24)	0.49275
3D Acceleration Relative Power around 11Hz []	Frequency	0	105	0.100087	0.0281144	N.A.	106	0.111334	0.0232826	N.A.	94	0.110915	0.0229568	N.A.	93	0.110978	0.0227864	N.A.	108	0.111849	0.025696	N.A.	79	0.109669	0.0237205	N.A.	53	0.109853	0.0233082	N.A.	41	0.109303	0.0237269	N.A.	0.0143792	0.0244197	0.0517304	0.0502017	0.0133075	0.217258	0.399657	0.691148	1	1	1	1	1	1	1
Acceleration Tremor Principal Component Relative Power in the Band of Dyskinetic Motion []	Frequency	1	105	0.131298	0.0633006	(0.10; 0.16)	106	0.132842	0.0681805	(0.10; 0.17)	94	0.135092	0.0600551	(0.11; 0.17)	93	0.119347	0.0664305	(0.09; 0.15)	108	0.117201	0.0596573	(0.09; 0.15)	79	0.108167	0.0742093	(0.07; 0.15)	53	0.105922	0.062647	(0.07; 0.14)	41	0.104615	0.0626525	(0.09; 0.15)	7.88978e-07	1	0.999995	0.807437	0.299638	0.0566853	0.0136238	0.461023	1	0.279978	0.046308	0.00668836	0.00168591	0.144829	0.151728
Acceleration Tremor Principal Component Relative Power in the Band of Parkinsonian Tremor []	Frequency	0	105	0.517941	0.0622933	N.A.	106	0.490182	0.0632056	N.A.	94	0.484345	0.0565727	N.A.	93	0.498697	0.0684625	N.A.	108	0.493823	0.0688704	N.A.	79	0.491161	0.065556	N.A.	53	0.501767	0.0570016	N.A.	41	0.511825	0.0849329	N.A.	0.0094891	0.0563222	0.00853583	0.667563	0.181457	0.154508	0.986004	1	1	0.999996	1	1	0.999935	0.874765	0.981468
Acceleration Tremor Principal Component Relative Power in the Band of Physiological Tremor []	Frequency	1	105	0.230797	0.0974328	(0.18; 0.28)	106	0.24287	0.0897777	(0.20; 0.29)	94	0.248818	0.0782001	(0.21; 0.29)	93	0.238164	0.0869816	(0.20; 0.28)	108	0.24248	0.0744704	(0.22; 0.29)	79	0.257212	0.105513	(0.22; 0.33)	53	0.262854	0.0943953	(0.22; 0.31)	41	0.245267	0.0909087	(0.19; 0.28)	0.00492813	0.930443	0.89022	0.994202	0.278688	0.00483373	0.0253598	0.999986	1	1	1	0.549249	0.781479	1	1
Acceleration Tremor Principal Component Relative Power around 2Hz []	Frequency	1	105	0.197768	0.0932796	(0.16; 0.25)	106	0.211065	0.0836268	(0.17; 0.25)	94	0.221093	0.0866607	(0.17; 0.26)	93	0.195337	0.101767	(0.15; 0.25)	108	0.193599	0.082462	(0.16; 0.24)	79	0.179575	0.115478	(0.13; 0.25)	53	0.18401	0.0805954	(0.14; 0.22)	41	0.172917	0.117531	(0.14; 0.25)	0.00242875	0.999677	0.947122	1	1	0.944211	0.568246	0.999815	1	0.943781	0.791678	0.165324	0.049121	0.745682	0.617291
Acceleration Tremor Principal Component Relative Power around 5Hz []	Frequency	1	105	0.434494	0.0990502	(0.38; 0.48)	106	0.406914	0.0970167	(0.36; 0.46)	94	0.403121	0.0862233	(0.36; 0.45)	93	0.418255	0.109704	(0.38; 0.49)	108	0.426634	0.0912673	(0.38; 0.47)	79	0.409639	0.08645	(0.38; 0.46)	53	0.426044	0.0822619	(0.39; 0.47)	41	0.425002	0.0811139	(0.39; 0.47)	0.0731142
Acceleration Tremor Principal Component Relative Power around 8Hz []	Frequency	1	105	0.261187	0.0873513	(0.22; 0.31)	106	0.272623	0.0852825	(0.23; 0.31)	94	0.268414	0.0915951	(0.22; 0.31)	93	0.255605	0.0624979	(0.24; 0.30)	108	0.256592	0.0719736	(0.23; 0.30)	79	0.270596	0.0989574	(0.22; 0.32)	53	0.273291	0.0703347	(0.23; 0.30)	41	0.255762	0.080397	(0.22; 0.30)	0.971054
Acceleration Tremor Principal Component Relative Power around 11Hz []	Frequency	1	105	0.0942018	0.0513769	(0.07; 0.12)	106	0.0973249	0.045666	(0.08; 0.12)	94	0.0997762	0.0420732	(0.08; 0.12)	93	0.0988743	0.0432952	(0.08; 0.12)	108	0.105522	0.0385376	(0.09; 0.13)	79	0.121658	0.0612051	(0.09; 0.16)	53	0.113236	0.0501017	(0.09; 0.14)	41	0.101364	0.0312611	(0.09; 0.12)	4.99934e-05	0.994298	0.990694	0.974554	0.168776	1.94596e-05	0.0278784	0.848468	1	1	0.996289	0.00608489	0.577493	1	1
Dominant Acceleration Tremor Relative Power in the Band of Dyskinetic Motion []	Frequency	1	105	0.255632	0.102371	(0.22; 0.32)	106	0.264759	0.0930371	(0.23; 0.32)	94	0.276878	0.120327	(0.22; 0.34)	93	0.264686	0.101047	(0.23; 0.33)	108	0.265428	0.0852964	(0.21; 0.30)	79	0.243164	0.121825	(0.18; 0.30)	53	0.255852	0.0760777	(0.21; 0.28)	41	0.256192	0.1473	(0.18; 0.33)	0.16118
Dominant Acceleration Tremor Relative Power in the Band of Parkinsonian Tremor []	Frequency	0	105	0.516732	0.0678903	N.A.	106	0.496112	0.0667486	N.A.	94	0.486715	0.0572482	N.A.	93	0.497038	0.0723774	N.A.	108	0.498936	0.0722059	N.A.	79	0.504333	0.0666329	N.A.	53	0.507593	0.0668023	N.A.	41	0.513022	0.0836944	N.A.	0.0878183
Dominant Acceleration Tremor Relative Power in the Band of Physiological Tremor []	Frequency	1	105	0.216911	0.102618	(0.17; 0.27)	106	0.23896	0.0855225	(0.20; 0.28)	94	0.246918	0.0798033	(0.21; 0.29)	93	0.2427	0.0874533	(0.20; 0.29)	108	0.246544	0.0849624	(0.21; 0.30)	79	0.253168	0.105044	(0.21; 0.31)	53	0.268001	0.0842187	(0.22; 0.30)	41	0.243257	0.0837752	(0.21; 0.29)	0.008033	0.746252	0.188206	0.521046	0.116714	0.0203232	0.00755295	0.912616	1	1	0.999999	0.973021	0.704324	1	1
Dominant Acceleration Tremor Relative Power around 2Hz []	Frequency	1	105	0.196724	0.0877375	(0.16; 0.25)	106	0.209187	0.0821836	(0.16; 0.25)	94	0.203756	0.0950585	(0.16; 0.26)	93	0.196071	0.0843585	(0.16; 0.24)	108	0.191269	0.0779527	(0.15; 0.22)	79	0.172286	0.101851	(0.13; 0.23)	53	0.177162	0.0682777	(0.14; 0.21)	41	0.179729	0.120205	(0.12; 0.25)	0.00337165	1	1	1	0.943078	0.149004	0.410205	0.906746	1	0.99995	0.687504	0.0492063	0.192958	0.700795	0.99994
Dominant Acceleration Tremor Relative Power around 5Hz []	Frequency	0	105	0.431719	0.0659306	N.A.	106	0.416165	0.0660718	N.A.	94	0.410978	0.062974	N.A.	93	0.430855	0.0743653	N.A.	108	0.433925	0.0735513	N.A.	79	0.43266	0.0650729	N.A.	53	0.437195	0.0745729	N.A.	41	0.453131	0.0750879	N.A.	0.0203657	0.952323	0.632495	1	1	1	1	0.935614	1	0.983068	0.827774	0.960736	0.87372	0.100906	0.761505
Dominant Acceleration Tremor Relative Power around 8Hz []	Frequency	0	105	0.259819	0.0652227	N.A.	106	0.269453	0.0585857	N.A.	94	0.272486	0.064389	N.A.	93	0.262941	0.0559789	N.A.	108	0.26304	0.0543759	N.A.	79	0.270335	0.0623784	N.A.	53	0.267227	0.058139	N.A.	41	0.249721	0.0483042	N.A.	0.479341
Dominant Acceleration Tremor Relative Power around 11Hz []	Frequency	1	105	0.0911257	0.0483544	(0.07; 0.11)	106	0.0978679	0.0405171	(0.08; 0.12)	94	0.0994546	0.0439655	(0.08; 0.13)	93	0.103977	0.0378688	(0.08; 0.12)	108	0.105061	0.0442275	(0.09; 0.13)	79	0.113034	0.0485611	(0.09; 0.14)	53	0.111897	0.0486572	(0.09; 0.14)	41	0.111232	0.039785	(0.09; 0.13)	0.000461561	0.991004	0.774985	0.579418	0.0945068	0.00068106	0.00957464	0.197503	1	1	0.983301	0.0959205	0.353547	0.961792	1
Angular Velocity Tremor Principal Component Relative Power in the Band of Dyskinetic Motion []	Frequency	1	105	0.364229	0.155426	(0.30; 0.45)	106	0.343601	0.147759	(0.27; 0.42)	94	0.313938	0.135419	(0.26; 0.39)	93	0.304422	0.153428	(0.23; 0.38)	108	0.297378	0.164222	(0.22; 0.38)	79	0.238627	0.137312	(0.18; 0.32)	53	0.249221	0.137432	(0.18; 0.32)	41	0.252786	0.188273	(0.16; 0.35)	1.17171e-16	0.986167	0.191344	0.00514415	0.000205169	8.19433e-12	1.0596e-08	6.79257e-06	0.998712	0.433809	0.069492	7.43814e-08	1.11313e-05	0.00131419	0.999943
Angular Velocity Tremor Principal Component Relative Power in the Band of Parkinsonian Tremor []	Frequency	1	105	0.387345	0.121492	(0.33; 0.45)	106	0.399303	0.135724	(0.32; 0.46)	94	0.386928	0.0807103	(0.35; 0.43)	93	0.402378	0.133962	(0.34; 0.48)	108	0.415344	0.145934	(0.35; 0.49)	79	0.470227	0.167686	(0.37; 0.54)	53	0.443938	0.125011	(0.40; 0.52)	41	0.431533	0.209223	(0.33; 0.54)	1.47175e-07	1	1	0.998582	0.284157	0.000102805	0.00285356	0.577948	1	0.999939	0.449488	0.000251758	0.00564123	0.721514	0.994423
Angular Velocity Tremor Principal Component Relative Power in the Band of Physiological Tremor []	Frequency	1	105	0.0625173	0.0468258	(0.05; 0.10)	106	0.0694344	0.0433849	(0.05; 0.09)	94	0.0640699	0.0414312	(0.05; 0.09)	93	0.0675566	0.0448967	(0.05; 0.09)	108	0.0603906	0.0410666	(0.04; 0.08)	79	0.0645918	0.0482624	(0.05; 0.10)	53	0.0621595	0.0493228	(0.05; 0.09)	41	0.0619374	0.0269537	(0.05; 0.07)	0.64411
Angular Velocity Tremor Principal Component Relative Power around 2Hz []	Frequency	0	105	0.477115	0.118897	N.A.	106	0.458978	0.103108	N.A.	94	0.454478	0.0972167	N.A.	93	0.437316	0.112475	N.A.	108	0.420396	0.120496	N.A.	79	0.368115	0.115137	N.A.	53	0.372921	0.122336	N.A.	41	0.391378	0.154074	N.A.	7.24264e-12	0.99973	0.994158	0.358851	0.0100917	1.19026e-08	3.27943e-06	0.00172204	1	0.996973	0.340863	4.5277e-06	0.000307249	0.0417509	0.999969
Angular Velocity Tremor Principal Component Relative Power around 5Hz []	Frequency	1	105	0.405825	0.13526	(0.32; 0.45)	106	0.409482	0.101601	(0.35; 0.45)	94	0.406441	0.120477	(0.36; 0.48)	93	0.432134	0.135714	(0.36; 0.49)	108	0.43785	0.131125	(0.38; 0.51)	79	0.496583	0.110099	(0.43; 0.54)	53	0.484688	0.126948	(0.42; 0.55)	41	0.471679	0.196416	(0.37; 0.57)	1.62811e-14	0.999995	0.924757	0.112351	0.000782252	1.42527e-09	1.61239e-07	0.000573453	1	0.759048	0.030462	2.98949e-07	1.10646e-05	0.0100032	0.999774
Angular Velocity Tremor Principal Component Relative Power around 8Hz []	Frequency	1	105	0.100534	0.0601067	(0.07; 0.13)	106	0.105036	0.051091	(0.08; 0.13)	94	0.0911663	0.0500242	(0.07; 0.12)	93	0.0978082	0.0571073	(0.07; 0.12)	108	0.0966779	0.0491193	(0.07; 0.12)	79	0.0948222	0.0634147	(0.07; 0.14)	53	0.0935519	0.0709089	(0.07; 0.14)	41	0.0955183	0.0486502	(0.07; 0.12)	0.719337
Angular Velocity Tremor Principal Component Relative Power around 11Hz []	Frequency	1	105	0.0205073	0.0157089	(0.02; 0.03)	106	0.0220401	0.0161191	(0.02; 0.03)	94	0.0224019	0.0163196	(0.01; 0.03)	93	0.0233872	0.0159824	(0.01; 0.03)	108	0.0202875	0.0140882	(0.02; 0.03)	79	0.0247377	0.0163	(0.02; 0.03)	53	0.0217821	0.0203323	(0.02; 0.04)	41	0.020483	0.0107331	(0.02; 0.03)	0.622103
Dominant Angular Velocity Tremor Relative Power in the Band of Dyskinetic Motion []	Frequency	1	105	0.555511	0.165691	(0.48; 0.65)	106	0.582664	0.143296	(0.49; 0.64)	94	0.580864	0.121302	(0.52; 0.64)	93	0.55971	0.164758	(0.50; 0.67)	108	0.535418	0.17169	(0.45; 0.62)	79	0.516319	0.186522	(0.40; 0.59)	53	0.499789	0.169389	(0.42; 0.59)	41	0.545397	0.228651	(0.44; 0.67)	0.000199681	0.999999	0.993654	1	0.999674	0.141828	0.497601	1	1	1	0.722659	0.00999805	0.0856352	0.999843	1
Dominant Angular Velocity Tremor Relative Power in the Band of Parkinsonian Tremor []	Frequency	1	105	0.390655	0.134718	(0.32; 0.45)	106	0.36239	0.124283	(0.32; 0.44)	94	0.37653	0.102374	(0.32; 0.42)	93	0.387716	0.156569	(0.30; 0.45)	108	0.431442	0.143588	(0.35; 0.49)	79	0.436973	0.130704	(0.38; 0.51)	53	0.43921	0.135305	(0.38; 0.52)	41	0.422848	0.218379	(0.30; 0.52)	3.68611e-07	1	0.999998	1	0.306656	0.00680107	0.0268264	0.996883	1	1	0.0502271	0.00059473	0.00384874	0.882859	0.999996
Dominant Angular Velocity Tremor Relative Power in the Band of Physiological Tremor []	Frequency	1	105	0.0634576	0.0500527	(0.05; 0.10)	106	0.0679752	0.0385559	(0.05; 0.09)	94	0.0662696	0.0417431	(0.04; 0.09)	93	0.066953	0.046363	(0.04; 0.09)	108	0.0560977	0.0397737	(0.04; 0.08)	79	0.0604187	0.0472939	(0.05; 0.09)	53	0.0589984	0.041464	(0.04; 0.08)	41	0.0630873	0.0473266	(0.04; 0.09)	0.379942
Dominant Angular Velocity Tremor Relative Power around 2Hz []	Frequency	0	105	0.480543	0.123591	N.A.	106	0.471436	0.101479	N.A.	94	0.467424	0.10318	N.A.	93	0.456817	0.125941	N.A.	108	0.423835	0.124528	N.A.	79	0.375024	0.127193	N.A.	53	0.388479	0.12411	N.A.	41	0.403342	0.159351	N.A.	1.04376e-10	1	1	0.994517	0.0188397	2.20792e-07	0.000216201	0.01603	1	0.999999	0.111201	3.35055e-06	0.00148141	0.0635279	1
Dominant Angular Velocity Tremor Relative Power around 5Hz []	Frequency	0	105	0.383468	0.092176	N.A.	106	0.396043	0.0776716	N.A.	94	0.406528	0.0867508	N.A.	93	0.419193	0.113833	N.A.	108	0.455759	0.106535	N.A.	79	0.488346	0.119871	N.A.	53	0.484605	0.103981	N.A.	41	0.478158	0.146869	N.A.	2.65045e-16	0.999998	0.968941	0.35392	1.22056e-05	5.9814e-10	2.75275e-07	2.33161e-05	1	0.967752	0.000760026	8.63433e-08	1.2849e-05	0.000504075	0.999999
Dominant Angular Velocity Tremor Relative Power around 8Hz []	Frequency	1	105	0.103718	0.0699097	(0.07; 0.14)	106	0.0997356	0.0549706	(0.07; 0.13)	94	0.0957244	0.0566869	(0.07; 0.13)	93	0.0927819	0.0616092	(0.06; 0.12)	108	0.0933699	0.0452335	(0.07; 0.11)	79	0.0957233	0.0585763	(0.07; 0.13)	53	0.0867945	0.0658116	(0.07; 0.13)	41	0.0906053	0.062655	(0.06; 0.12)	0.611098
Dominant Angular Velocity Tremor Relative Power around 11Hz []	Frequency	1	105	0.0218181	0.0146683	(0.02; 0.03)	106	0.0213337	0.0140904	(0.02; 0.03)	94	0.0229583	0.0147419	(0.01; 0.03)	93	0.0219259	0.0169597	(0.02; 0.03)	108	0.0193143	0.0148242	(0.01; 0.03)	79	0.0226802	0.0179822	(0.02; 0.03)	53	0.0220082	0.0191093	(0.01; 0.03)	41	0.020658	0.0150485	(0.02; 0.03)	0.661699
Acceleration Tremor Stability Index - Time [Hz]	Kinematic_Oscillations	1	105	2.38941	0.671392	(2.06; 2.73)	106	2.281	0.642561	(2.00; 2.64)	94	2.47525	0.641939	(2.15; 2.79)	93	2.2959	0.55986	(2.09; 2.65)	108	2.35743	0.563162	(2.05; 2.62)	79	2.34007	0.736576	(2.02; 2.76)	53	2.23029	0.690985	(1.98; 2.67)	41	2.23935	0.570849	(2.00; 2.57)	0.324214
Acceleration Tremor Stability Index Threshold - Time [Hz]	Kinematic_Oscillations	1	105	1.95006	0.724097	(1.73; 2.46)	106	1.97177	0.596229	(1.65; 2.25)	94	1.90741	0.744829	(1.76; 2.51)	93	1.8549	0.529603	(1.66; 2.19)	108	1.71933	0.549998	(1.52; 2.07)	79	1.69098	0.62114	(1.48; 2.10)	53	1.6796	0.486775	(1.42; 1.90)	41	1.73308	0.462208	(1.55; 2.01)	3.60647e-07	0.999587	1	0.780595	0.000853012	0.00289927	0.000504058	0.0579777	1	1	0.0719951	0.130586	0.0232446	0.544826	0.990145
Acceleration Tremor Stability Index - Frequency [Hz]	Kinematic_Oscillations	1	105	3.45	1.81875	(2.52; 4.34)	106	3.5625	2.3	(2.50; 4.80)	94	3.225	2.55	(2.00; 4.55)	93	3.1	1.9125	(2.10; 4.01)	108	3.34375	2.1625	(2.24; 4.40)	79	2.775	2.25625	(2.14; 4.39)	53	3.125	2.35625	(1.84; 4.19)	41	2.525	1.89375	(1.67; 3.56)	0.0425843	1	0.999583	0.993282	1	0.999168	0.841474	0.150713	0.947029	0.830412	0.999858	0.93774	0.492511	0.0481066	1
Acceleration Tremor Signal-to-Noise Ratio [dB]	Kinematic_Oscillations	1	105	1.25874	12.1387	(-7.91; 4.23)	106	1.43288	7.9365	(-4.02; 3.92)	94	1.16269	7.6171	(-3.49; 4.13)	93	0.0499289	7.89239	(-5.13; 2.76)	108	-1.47105	9.78974	(-6.81; 2.98)	79	-3.61643	9.07404	(-6.95; 2.13)	53	-2.02352	8.34221	(-6.05; 2.29)	41	-1.78788	7.40129	(-5.59; 1.81)	0.00871052	0.999598	0.999992	1	0.959213	0.70992	0.999018	0.99858	1	0.989543	0.139408	0.0518414	0.559921	0.60984	0.99911
Acceleration Tremor Mean Harmonic Power [Log((mm/s^2)^2/Hz)]	Kinematic_Oscillations	1	105	11.6715	1.07945	(11.09; 12.17)	106	12.2545	1.14973	(11.48; 12.63)	94	12.0852	0.940022	(11.65; 12.59)	93	12.0535	0.911164	(11.69; 12.60)	108	12.0615	0.673131	(11.69; 12.37)	79	11.881	0.938851	(11.45; 12.38)	53	12.2089	0.941474	(11.68; 12.63)	41	11.9311	0.690684	(11.56; 12.25)	1.34376e-06	5.78692e-05	0.000165013	4.40263e-05	0.000376263	0.404695	0.000413006	0.610622	1	1	1	0.698825	1	0.991201	1
3D Acceleration Spectral Peak Frequency [Hz]	Frequency	1	105	0.5	0.2	(0.50; 0.70)	106	0.5	0.2	(0.50; 0.70)	94	0.6	0.1	(0.50; 0.60)	93	0.6	0.2	(0.50; 0.70)	108	0.575	0.2	(0.50; 0.70)	79	0.5	0.2	(0.50; 0.70)	53	0.5	0.1	(0.50; 0.60)	41	0.5	0.1	(0.50; 0.60)	0.0343996	1	1	0.510416	1	1	0.997954	0.999714	1	0.0763697	0.999998	1	1	1	0.317411
Acceleration Tremor Principal Component Spectral Peak Frequency [Hz]	Frequency	1	105	4.7	2.6	(3.50; 6.10)	106	4.1	2	(3.40; 5.40)	94	4.1	2.5	(3.40; 5.90)	93	4.2	1.6	(3.50; 5.10)	108	4.175	1.5	(3.55; 5.05)	79	4.4	1.8	(3.70; 5.50)	53	4.4	1.55	(3.98; 5.53)	41	4.2	1.025	(3.70; 4.73)	0.275471
Dominant Acceleration Tremor Spectral Peak Frequency [Hz]	Frequency	1	105	4.9	2.275	(3.68; 5.95)	106	4.15	2.1	(3.30; 5.40)	94	4.15	2.2	(3.50; 5.70)	93	4.2	1.275	(3.68; 4.95)	108	4.2	1.65	(3.65; 5.30)	79	4.3	1.5375	(3.70; 5.24)	53	4.4	1.5875	(3.81; 5.40)	41	4	1.5625	(3.46; 5.03)	0.206384
Angular Velocity Tremor Principal Component Spectral Peak Frequency [Hz]	Frequency	1	105	2.9	0.725	(2.58; 3.30)	106	2.925	0.7	(2.70; 3.40)	94	3.1	0.8	(2.70; 3.50)	93	3.3	0.9	(2.80; 3.70)	108	3.2	0.95	(2.90; 3.85)	79	3.8	1.2	(3.10; 4.30)	53	3.6	1	(3.10; 4.10)	41	3.5	1.025	(3.00; 4.03)	1.50147e-15	1	0.861127	0.00469419	0.0106581	6.3074e-11	1.72113e-06	0.000163148	0.99932	0.045248	0.0960617	3.45652e-09	2.74527e-05	0.00139671	0.814927
Dominant Angular Velocity Tremor Spectral Peak Frequency [Hz]	Frequency	1	105	2.9	0.7	(2.50; 3.20)	106	3	0.8	(2.70; 3.50)	94	3	0.6	(2.80; 3.40)	93	3.2	0.7625	(2.90; 3.66)	108	3.3	1.15	(2.75; 3.90)	79	3.6	1.05	(3.10; 4.15)	53	3.4	0.8	(3.00; 3.80)	41	3.6	1.0125	(3.00; 4.01)	2.23781e-14	0.584583	0.617252	0.000883092	0.000145971	8.45546e-12	6.4121e-06	9.0533e-06	1	0.657842	0.376009	3.08969e-06	0.0176615	0.0129404	0.736609
3D Acceleration Spectral Peak Amplitude [(mm/s^2)^2/Hz]	Frequency	1	105	1.36205e+06	1.27719e+06	(901091.00; 2178281.01)	106	2.17939e+06	2.1026e+06	(1216171.42; 3318767.89)	94	1.73547e+06	1.84768e+06	(976914.61; 2824590.77)	93	1.86351e+06	1.83414e+06	(1051095.76; 2885234.96)	108	1.77491e+06	1.59501e+06	(1112644.56; 2707657.90)	79	1.72297e+06	2.20985e+06	(932709.22; 3142559.66)	53	1.95018e+06	1.93178e+06	(1404264.12; 3336044.90)	41	1.86921e+06	1.88058e+06	(1237460.33; 3118043.90)	0.013788	0.00398035	0.891862	0.547779	0.540366	0.88405	0.0686954	0.695019	0.793455	0.984351	0.955734	0.91145	1	1	1
Acceleration Tremor Principal Component Spectral Peak Amplitude [(mm/s^2)^2/Hz]	Frequency	1	105	937651	966259	(560452.71; 1526711.68)	106	1.43086e+06	1.25402e+06	(850716.68; 2104735.02)	94	1.28491e+06	1.13771e+06	(826110.45; 1963824.42)	93	1.40552e+06	1.74544e+06	(914836.96; 2660278.01)	108	1.49587e+06	1.21249e+06	(948684.99; 2161178.84)	79	1.14754e+06	1.26351e+06	(717685.20; 1981196.81)	53	1.43089e+06	1.16212e+06	(1067143.17; 2229265.53)	41	1.18258e+06	1.0699e+06	(906110.32; 1976008.32)	2.98777e-05	0.005001	0.0189657	0.000246006	0.000181194	0.253724	0.000314649	0.263202	1	1	1	0.999997	0.99649	1	0.999959
Dominant Acceleration Tremor Spectral Peak Amplitude [(mm/s^2)^2/Hz]	Frequency	1	105	508655	521074	(317539.72; 838613.33)	106	808100	741114	(508575.45; 1249689.19)	94	755734	841683	(489464.29; 1331147.79)	93	884849	880347	(550579.65; 1430926.37)	108	849387	739582	(583318.57; 1322900.59)	79	617014	704723	(448767.59; 1153490.46)	53	890679	731416	(600137.54; 1331553.94)	41	764004	612482	(590385.47; 1202867.31)	8.59812e-07	0.00125476	0.0025544	2.46229e-05	7.341e-06	0.35243	0.000172309	0.0227991	1	0.999987	0.999939	0.995599	0.999443	1	0.999982
Angular Velocity Tremor Principal Component Spectral Peak Amplitude [(deg/s)^2/Hz]	Frequency	1	105	6.21228	11.4029	(2.82; 14.23)	106	11.1157	11.7846	(5.80; 17.58)	94	9.39216	13.9213	(4.69; 18.61)	93	11.2599	11.3629	(5.49; 16.85)	108	10.2564	8.81777	(6.38; 15.20)	79	7.39537	8.07595	(3.82; 11.89)	53	9.64414	12.3429	(6.16; 18.51)	41	8.95754	8.1966	(5.73; 13.93)	0.000219567	0.0103761	0.0897315	0.0242122	0.0472659	1	0.0573865	0.854091	1	1	1	0.0312779	1	1	1
Dominant Angular Velocity Tremor Spectral Peak Amplitude [(deg/s)^2/Hz]	Frequency	1	105	4.49734	7.9357	(1.88; 9.81)	106	7.06876	9.82546	(3.89; 13.71)	94	6.28394	11.9802	(2.76; 14.74)	93	7.11579	8.86352	(3.47; 12.33)	108	6.35844	8.59723	(3.45; 12.05)	79	4.51333	5.47532	(2.26; 7.74)	53	6.43397	11.0904	(3.70; 14.79)	41	5.86606	7.38225	(3.13; 10.51)	0.00146999	0.014258	0.394093	0.103492	0.19403	1	0.138244	0.984102	0.999977	1	1	0.0316252	1	0.999823	1
Dominant Acceleration Tremor Amplitude Modulated Outlier Level [(mm/s^2)^2/Hz]	Frequency	1	105	0.0170963	0.0154559	(0.01; 0.03)	106	0.0201246	0.0135222	(0.01; 0.03)	94	0.0210946	0.011681	(0.02; 0.03)	93	0.0236618	0.0176146	(0.02; 0.04)	108	0.0251415	0.0230929	(0.02; 0.04)	79	0.0251467	0.0264489	(0.01; 0.04)	53	0.0267235	0.0250502	(0.02; 0.04)	41	0.0390308	0.0349017	(0.02; 0.06)	1.66777e-08	1	0.997825	0.0117231	0.00160708	0.0732416	0.00490719	3.94327e-06	1	0.105121	0.022046	0.386358	0.0369876	5.2424e-05	0.564678
Dominant Acceleration Tremor Outlier Level []	Frequency	1	105	3.31803	0.932105	(2.89; 3.82)	106	3.20734	0.752437	(2.79; 3.54)	94	3.23206	0.846475	(2.81; 3.66)	93	3.27615	0.857108	(2.85; 3.71)	108	3.36531	0.661189	(3.03; 3.69)	79	3.41552	1.08318	(3.01; 4.09)	53	3.25065	1.22916	(2.86; 4.09)	41	3.84756	1.26206	(3.13; 4.39)	0.000263721	0.695195	0.989062	1	1	0.999996	1	0.0523529	1	0.989213	0.369052	0.130093	0.914444	0.00010117	0.999998
Dominant Acceleration Tremor Peak Power Concentration 68% [Hz]	Frequency	1	105	5.2	1.125	(4.40; 5.53)	106	5.2	1.1	(4.60; 5.70)	94	5.3	1.2	(4.70; 5.90)	93	5	1.025	(4.47; 5.50)	108	5.15	1.3	(4.55; 5.85)	79	5.4	0.9	(5.00; 5.90)	53	5.1	0.9	(4.70; 5.60)	41	5.3	0.775	(4.85; 5.62)	0.045381	0.994751	0.638013	1	0.998658	0.0983729	1	0.99988	1	0.955326	1	0.948947	1	1	0.432911
Dominant Acceleration Tremor Peak Power Concentration 50% [Hz]	Frequency	1	105	3.4	0.9125	(2.89; 3.80)	106	3.5	1	(3.00; 4.00)	94	3.6	1.2	(3.00; 4.20)	93	3.3	0.8	(2.90; 3.70)	108	3.3	1.175	(2.83; 4.00)	79	3.5	1	(3.10; 4.10)	53	3.2	0.65	(2.98; 3.62)	41	3.3	0.85	(2.88; 3.73)	0.0511412
Dominant Acceleration Tremor Sorted 68% Bandwidth Frequency [Hz]	Frequency	1	105	4.5	1.1	(3.90; 5.00)	106	4.7	0.7	(4.30; 5.00)	94	4.7	0.7	(4.30; 5.00)	93	4.6	0.7	(4.20; 4.90)	108	4.6	0.8	(4.20; 5.00)	79	4.8	0.6375	(4.46; 5.10)	53	4.6	0.5	(4.40; 4.90)	41	4.8	0.7	(4.20; 4.90)	0.0495303	0.837285	0.26191	1	0.996824	0.0330518	0.999482	0.999992	1	0.999894	1	0.978421	1	1	0.889964
Dominant Acceleration Tremor Sorted Median Frequency [Hz]	Frequency	1	105	2.9	0.7	(2.50; 3.20)	106	3	0.5	(2.70; 3.20)	94	3	0.6	(2.70; 3.30)	93	2.9	0.525	(2.60; 3.12)	108	2.9	0.7	(2.50; 3.20)	79	3	0.575	(2.80; 3.38)	53	2.8	0.325	(2.78; 3.10)	41	3	0.5875	(2.54; 3.12)	0.0515271
Dominant Acceleration Tremor Sorted Centre of Mass Frequency [Hz]	Frequency	1	105	3.3	0.7	(3.00; 3.70)	106	3.45	0.4	(3.20; 3.60)	94	3.5	0.5	(3.20; 3.70)	93	3.4	0.4625	(3.14; 3.60)	108	3.4	0.5	(3.10; 3.60)	79	3.5	0.4	(3.30; 3.70)	53	3.4	0.325	(3.28; 3.60)	41	3.5	0.5	(3.10; 3.60)	0.0552824
3D Acceleration Amplitude Modulated Outlier Level [(mm/s^2)^2/Hz]	Frequency	1	105	0.00500225	0.00450989	(0.00; 0.01)	106	0.00629294	0.00635667	(0.00; 0.01)	94	0.00555025	0.00401463	(0.00; 0.01)	93	0.00614419	0.00457742	(0.00; 0.01)	108	0.00648492	0.0053908	(0.00; 0.01)	79	0.00550444	0.00452468	(0.00; 0.01)	53	0.00658568	0.00485365	(0.00; 0.01)	41	0.00568116	0.00752478	(0.00; 0.01)	0.152552
3D Acceleration Outlier Level []	Frequency	1	105	3.86546	0.958249	(3.30; 4.26)	106	3.94744	0.937006	(3.47; 4.41)	94	3.59614	0.908859	(3.13; 4.04)	93	3.7127	0.855555	(3.28; 4.14)	108	3.70597	1.17723	(3.12; 4.30)	79	3.58773	1.12067	(3.09; 4.21)	53	3.66706	1.25738	(3.16; 4.42)	41	3.46382	0.979603	(3.19; 4.17)	0.0626205
3D Acceleration Peak Power Concentration 68% [Hz]	Frequency	1	105	5.1	0.825	(4.70; 5.53)	106	5.3	0.6	(5.00; 5.60)	94	5.3	0.8	(4.90; 5.70)	93	5.3	0.7	(4.90; 5.60)	108	5.3	0.833333	(4.90; 5.73)	79	5.3	0.7	(4.90; 5.60)	53	5.4	0.925	(4.80; 5.73)	41	5.3	0.6	(4.90; 5.50)	0.212066
3D Acceleration Peak Power Concentration 50% [Hz]	Frequency	1	105	3.3	0.9	(2.90; 3.80)	106	3.4	0.6	(3.10; 3.70)	94	3.3	0.9	(2.90; 3.80)	93	3.4	0.825	(2.98; 3.80)	108	3.4	0.8	(3.00; 3.80)	79	3.4	0.7	(3.10; 3.80)	53	3.4	0.8	(3.00; 3.80)	41	3.4	0.6	(3.00; 3.60)	0.717262
3D Acceleration Sorted 68% Bandwidth Frequency [Hz]	Frequency	1	105	4.5	0.8	(4.20; 5.00)	106	4.9	0.4	(4.60; 5.00)	94	4.8	0.6	(4.50; 5.10)	93	4.9	0.6	(4.50; 5.10)	108	4.8	0.5	(4.50; 5.00)	79	4.9	0.675	(4.50; 5.18)	53	4.8	0.625	(4.50; 5.12)	41	4.9	0.7	(4.40; 5.10)	0.000420392	0.000789221	0.0121341	0.00310892	0.0902441	0.0031884	0.0233849	0.118207	1	1	0.998138	1	1	1	1
3D Acceleration Sorted Median Frequency [Hz]	Frequency	1	105	2.8	0.8	(2.40; 3.20)	106	3	0.5	(2.80; 3.30)	94	3	0.5	(2.70; 3.20)	93	3	0.5125	(2.79; 3.30)	108	3	0.5	(2.70; 3.20)	79	3.1	0.6	(2.70; 3.30)	53	3	0.6	(2.70; 3.30)	41	3.1	0.6	(2.70; 3.30)	0.0014209	0.00133302	0.0472958	0.0113653	0.111859	0.00505892	0.0863283	0.162297	1	1	0.999028	1	1	1	1
3D Acceleration Sorted Centre of Mass Frequency [Hz]	Frequency	1	105	3.3	0.5	(3.10; 3.60)	106	3.5	0.3	(3.40; 3.70)	94	3.5	0.4	(3.30; 3.70)	93	3.5	0.4	(3.30; 3.70)	108	3.5	0.4	(3.30; 3.70)	79	3.5	0.4	(3.30; 3.70)	53	3.5	0.4	(3.30; 3.70)	41	3.6	0.425	(3.28; 3.70)	0.000275693	0.000806867	0.00622958	0.00204688	0.0498604	0.00167748	0.0399395	0.0518493	1	1	0.999886	1	1	1	1
Acceleration Tremor Principal Component Amplitude Modulated Outlier Level [(mm/s^2)^2/Hz]	Frequency	1	105	0.012382	0.0135798	(0.01; 0.02)	106	0.0169176	0.014802	(0.01; 0.02)	94	0.0154155	0.0120351	(0.01; 0.02)	93	0.0192521	0.018567	(0.01; 0.03)	108	0.0187412	0.0162112	(0.01; 0.03)	79	0.0157412	0.0169455	(0.01; 0.03)	53	0.0188148	0.0211569	(0.01; 0.03)	41	0.0244335	0.0222124	(0.01; 0.04)	3.71817e-05	0.999946	0.999986	0.0223678	0.0141546	0.998364	0.0871345	0.00113428	1	0.416375	0.345652	1	0.646227	0.0242686	0.442251
Acceleration Tremor Principal Component Outlier Level []	Frequency	1	105	3.22896	0.786423	(2.81; 3.59)	106	3.0414	0.708877	(2.67; 3.37)	94	3.07011	0.670738	(2.71; 3.38)	93	3.23132	0.747664	(2.82; 3.57)	108	3.18793	0.875353	(2.89; 3.77)	79	3.17378	0.727154	(2.81; 3.53)	53	3.14864	0.933472	(2.74; 3.67)	41	3.42444	0.779136	(3.06; 3.84)	0.00192916	0.525545	0.757537	1	1	1	1	0.594891	1	0.734849	0.082609	0.88513	0.980592	0.0038232	0.902429
Acceleration Tremor Principal Component Peak Power Concentration 68% [Hz]	Frequency	1	105	4.9	1.4	(4.20; 5.60)	106	5.2	1.1	(4.60; 5.70)	94	5.2	1.1	(4.60; 5.70)	93	5.1	1	(4.60; 5.60)	108	5.1	1	(4.70; 5.70)	79	5.3	1	(4.80; 5.80)	53	5.2	0.825	(4.88; 5.70)	41	5.1	1.125	(4.38; 5.50)	0.271814
Acceleration Tremor Principal Component Peak Power Concentration 50% [Hz]	Frequency	1	105	3.4	0.925	(2.90; 3.83)	106	3.5	1	(3.00; 4.00)	94	3.45	1	(2.90; 3.90)	93	3.4	0.8	(3.00; 3.80)	108	3.4	0.8	(3.05; 3.85)	79	3.5	1	(3.00; 4.00)	53	3.5	0.725	(3.10; 3.83)	41	3.3	0.925	(2.77; 3.70)	0.500721
Acceleration Tremor Principal Component Sorted 68% Bandwidth Frequency [Hz]	Frequency	1	105	4.5	0.925	(3.90; 4.83)	106	4.6	0.7	(4.30; 5.00)	94	4.7	0.7	(4.30; 5.00)	93	4.6	0.625	(4.28; 4.90)	108	4.6	0.6	(4.30; 4.90)	79	4.6	0.775	(4.40; 5.18)	53	4.8	0.6	(4.40; 5.00)	41	4.6	0.925	(4.08; 5.00)	0.0297642	0.546422	0.196429	0.897826	0.849486	0.0655592	0.0469986	0.999999	1	1	1	0.999976	0.996174	1	0.999999
Acceleration Tremor Principal Component Sorted Median Frequency [Hz]	Frequency	1	105	2.9	0.6	(2.50; 3.10)	106	3	0.6	(2.70; 3.30)	94	3.1	0.65	(2.65; 3.30)	93	2.9	0.5	(2.70; 3.20)	108	2.9	0.5	(2.70; 3.20)	79	3	0.575	(2.80; 3.38)	53	3.1	0.6	(2.70; 3.30)	41	2.9	0.6375	(2.56; 3.20)	0.045759	0.335703	0.263904	0.968876	0.984692	0.221795	0.247437	1	1	1	0.999986	1	1	0.915855	0.999993
Acceleration Tremor Principal Component Sorted Centre of Mass Frequency [Hz]	Frequency	1	105	3.3	0.6	(3.00; 3.60)	106	3.4	0.5	(3.20; 3.70)	94	3.5	0.4	(3.20; 3.60)	93	3.4	0.4	(3.20; 3.60)	108	3.4	0.4	(3.20; 3.60)	79	3.4	0.4	(3.30; 3.70)	53	3.5	0.4	(3.30; 3.70)	41	3.4	0.525	(3.08; 3.60)	0.0232767	0.32947	0.14523	0.968984	0.941665	0.0798295	0.0967391	1	1	1	1	1	0.999997	0.995976	0.999617
Dominant Angular Velocity Tremor Amplitude Modulated Outlier Level [(deg/s)^2/Hz]	Frequency	1	105	0.0265576	0.0227965	(0.02; 0.04)	106	0.030652	0.0267403	(0.02; 0.05)	94	0.033939	0.0349666	(0.02; 0.06)	93	0.0364568	0.0426847	(0.03; 0.07)	108	0.0433134	0.0511649	(0.03; 0.08)	79	0.0458549	0.045082	(0.03; 0.08)	53	0.0409368	0.0591158	(0.03; 0.09)	41	0.0762744	0.135711	(0.04; 0.18)	1.05297e-13	0.970621	0.607012	0.00125989	0.000128728	5.03398e-06	0.0014215	2.56679e-11	1	0.245327	0.0682649	0.00432827	0.14146	6.14121e-08	0.809037
Dominant Angular Velocity Tremor Outlier Level []	Frequency	1	105	3.3827	0.790509	(2.97; 3.76)	106	3.38659	0.703345	(3.08; 3.79)	94	3.35252	1.10486	(2.97; 4.08)	93	3.55219	0.781557	(3.18; 3.96)	108	3.53583	0.968746	(3.11; 4.08)	79	3.77236	0.89495	(3.41; 4.30)	53	3.60483	0.846019	(3.20; 4.05)	41	4.09432	1.12576	(3.38; 4.50)	1.52101e-05	1	1	0.965387	0.852824	0.000531249	0.917616	0.00323977	1	0.999667	0.993437	0.00303976	0.995398	0.0118177	0.99947
Dominant Angular Velocity Tremor Peak Power Concentration 68% [Hz]	Frequency	1	105	3	0.8	(2.60; 3.40)	106	2.9	0.8	(2.50; 3.30)	94	2.7	0.8	(2.30; 3.10)	93	2.8	0.8875	(2.27; 3.16)	108	2.9	0.75	(2.45; 3.20)	79	2.7	0.8	(2.30; 3.10)	53	2.8	0.925	(2.40; 3.33)	41	2.5	0.6125	(2.19; 2.80)	3.24085e-05	1	0.0524684	0.144404	0.764741	0.0338774	0.999523	0.000319311	0.148249	0.34298	0.960161	0.0965763	0.999998	0.00102123	1
Dominant Angular Velocity Tremor Peak Power Concentration 50% [Hz]	Frequency	1	105	1.9	0.7	(1.60; 2.30)	106	1.8	0.6	(1.60; 2.20)	94	1.7	0.6	(1.40; 2.00)	93	1.8	0.6	(1.40; 2.00)	108	1.8	0.6	(1.50; 2.10)	79	1.6	0.575	(1.40; 1.98)	53	1.8	0.6	(1.50; 2.10)	41	1.5	0.4375	(1.29; 1.73)	5.50458e-07	1	0.0190691	0.0199969	0.514246	0.0013588	0.994964	1.36367e-05	0.219567	0.225903	0.990491	0.0245195	1	0.000257942	1
Dominant Angular Velocity Tremor Sorted 68% Bandwidth Frequency [Hz]	Frequency	1	105	2.8	0.625	(2.58; 3.20)	106	2.8	0.7	(2.50; 3.20)	94	2.6	0.7	(2.30; 3.00)	93	2.7	0.75	(2.18; 2.93)	108	2.7	0.65	(2.35; 3.00)	79	2.6	0.675	(2.23; 2.90)	53	2.6	0.8	(2.30; 3.10)	41	2.3	0.525	(2.08; 2.60)	2.12137e-07	1	0.265589	0.0841013	0.594216	0.0705392	0.94136	8.36628e-06	0.0626628	0.0151586	0.192398	0.0133846	0.652936	9.79272e-07	1
Dominant Angular Velocity Tremor Sorted Median Frequency [Hz]	Frequency	1	105	1.7	0.4	(1.50; 1.90)	106	1.8	0.4	(1.60; 2.00)	94	1.6	0.4	(1.40; 1.80)	93	1.7	0.5125	(1.30; 1.81)	108	1.7	0.45	(1.45; 1.90)	79	1.6	0.475	(1.33; 1.80)	53	1.6	0.5	(1.40; 1.90)	41	1.4	0.325	(1.20; 1.52)	2.94773e-08	1	0.398077	0.313484	0.931714	0.032246	0.994669	2.75147e-06	0.0429844	0.0298937	0.287679	0.00172829	0.695042	7.7075e-08	1
Dominant Angular Velocity Tremor Sorted Centre of Mass Frequency [Hz]	Frequency	1	105	2.2	0.3	(2.10; 2.40)	106	2.2	0.4	(2.10; 2.50)	94	2.1	0.4	(1.90; 2.30)	93	2.1	0.525	(1.80; 2.33)	108	2.2	0.3	(2.00; 2.30)	79	2.1	0.5	(1.90; 2.40)	53	2.1	0.5	(1.90; 2.40)	41	1.9	0.3875	(1.78; 2.16)	6.65275e-07	1	0.444434	0.0676533	0.738635	0.140578	0.857811	9.06465e-06	0.189739	0.0196426	0.400809	0.0480496	0.607994	1.96198e-06	1
Angular Velocity Tremor Principal Component Amplitude Modulated Outlier Level [(deg/s)^2/Hz]	Frequency	1	105	0.0138091	0.019337	(0.01; 0.03)	106	0.0146655	0.0159969	(0.01; 0.03)	94	0.0146272	0.0231927	(0.01; 0.03)	93	0.01776	0.0213903	(0.01; 0.03)	108	0.0152277	0.0286283	(0.01; 0.04)	79	0.0123844	0.0294283	(0.01; 0.04)	53	0.0124923	0.0240863	(0.01; 0.03)	41	0.0234014	0.058115	(0.01; 0.07)	0.122284
Angular Velocity Tremor Principal Component Outlier Level []	Frequency	1	105	3.25572	0.909661	(2.78; 3.69)	106	3.10026	0.6708	(2.79; 3.46)	94	3.19279	0.750464	(2.86; 3.61)	93	3.09872	0.756907	(2.81; 3.57)	108	3.1211	0.684469	(2.81; 3.49)	79	3.08326	1.07313	(2.67; 3.74)	53	2.87033	1.01417	(2.59; 3.61)	41	3.40486	1.22306	(2.86; 4.09)	0.0426207	0.948691	1	1	0.999999	0.999685	0.720096	0.935903	0.884551	0.999999	1	1	1	0.0967754	0.999996
Angular Velocity Tremor Principal Component Peak Power Concentration 68% [Hz]	Frequency	1	105	2.7	0.8	(2.40; 3.20)	106	2.75	0.9	(2.30; 3.20)	94	2.7	0.7	(2.30; 3.00)	93	2.7	1	(2.20; 3.20)	108	2.7	0.7	(2.40; 3.10)	79	2.7	0.9	(2.40; 3.30)	53	2.8	0.8375	(2.48; 3.31)	41	2.6	0.8	(2.10; 2.90)	0.228644
Angular Velocity Tremor Principal Component Peak Power Concentration 50 [Hz]	Frequency	1	105	1.8	0.625	(1.44; 2.06)	106	1.8	0.7	(1.40; 2.10)	94	1.7	0.4	(1.50; 1.90)	93	1.8	0.625	(1.48; 2.10)	108	1.725	0.55	(1.50; 2.05)	79	1.8	0.7	(1.50; 2.20)	53	1.9	0.725	(1.50; 2.23)	41	1.6	0.525	(1.27; 1.80)	0.0149482	1	0.951153	1	1	1	0.999999	0.130168	0.774379	1	1	1	1	0.0622657	0.995034
Angular Velocity Tremor Principal Component Sorted 68% Bandwidth Frequency [Hz]	Frequency	1	105	2.7	0.9	(2.20; 3.10)	106	2.675	0.8	(2.30; 3.10)	94	2.5	0.7	(2.20; 2.90)	93	2.6	0.65	(2.27; 2.93)	108	2.6	0.6	(2.30; 2.90)	79	2.7	0.8	(2.40; 3.20)	53	2.6	0.8625	(2.30; 3.16)	41	2.5	0.7625	(2.00; 2.76)	0.0668026
Angular Velocity Tremor Principal Component Sorted Median Frequency [Hz]	Frequency	1	105	1.7	0.5	(1.40; 1.90)	106	1.7	0.4	(1.50; 1.90)	94	1.6	0.4	(1.40; 1.80)	93	1.7	0.5	(1.40; 1.90)	108	1.6	0.3	(1.50; 1.80)	79	1.8	0.475	(1.50; 1.98)	53	1.7	0.5	(1.50; 2.00)	41	1.5	0.425	(1.28; 1.70)	0.00618024	0.999997	0.999998	1	1	0.910203	1	0.153285	0.895911	0.999998	0.999208	0.999998	1	0.0163503	0.999999
Angular Velocity Tremor Principal Component Sorted Centre of Mass Frequency [Hz]	Frequency	1	105	2.1	0.6	(1.80; 2.40)	106	2.15	0.4	(2.00; 2.40)	94	2.1	0.4	(1.90; 2.30)	93	2.2	0.6	(1.80; 2.40)	108	2.1	0.4	(1.90; 2.30)	79	2.2	0.5	(2.00; 2.50)	53	2.1	0.525	(1.90; 2.43)	41	2	0.5	(1.70; 2.20)	0.0613184
3D Acceleration 90% Bandwidth Frequency [Hz]	Frequency	1	105	7.3	3.5	(4.90; 8.40)	106	8.65	3.3	(6.90; 10.20)	94	9.15	3.4	(7.40; 10.80)	93	9.7	2.95	(7.95; 10.90)	108	9.65	2.7	(8.00; 10.70)	79	10.1	2.75	(8.50; 11.25)	53	10.5	3.175	(8.73; 11.90)	41	10.4	3.15	(8.07; 11.23)	1.03716e-17	0.000846849	3.11706e-06	1.65556e-09	3.84592e-09	1.47349e-12	5.64526e-12	1.17595e-07	0.998426	0.282875	0.515269	0.00660352	0.00222974	0.149442	0.999121
Acceleration Tremor First Principal Component 90% Bandwidth Frequency [Hz]	Frequency	1	105	10.3	1.525	(9.50; 11.03)	106	10.6	1.2	(10.00; 11.20)	94	10.6	1.1	(10.10; 11.20)	93	10.7	1	(10.20; 11.20)	108	10.9	0.95	(10.40; 11.35)	79	11.1	1.2	(10.50; 11.70)	53	10.95	1.35	(10.30; 11.65)	41	11	1	(10.40; 11.40)	1.63578e-06	0.860768	0.778887	0.268698	0.0032029	5.77781e-06	0.00147683	0.0281931	1	1	0.703403	0.012312	0.257947	0.791851	1
Acceleration Tremor First and Second Principal Components 90% Bandwidth Frequency [Hz]	Frequency	1	105	10.9	1.425	(10.00; 11.43)	106	11.2	1.1	(10.50; 11.60)	94	11.05	1.1	(10.50; 11.60)	93	11.1	1	(10.60; 11.60)	108	11.2	0.7	(10.90; 11.60)	79	11.6	1.175	(11.00; 12.18)	53	11.4	1.05	(10.97; 12.03)	41	11.3	0.925	(11.00; 11.93)	9.25659e-08	0.686523	0.977819	0.858281	0.0420652	3.21144e-07	0.000698449	0.0211108	1	1	0.999823	0.00369861	0.264223	0.852631	1
Acceleration Tremor Principal Component 90% Bandwidth Frequency [Hz]	Frequency	1	105	10.9	1.5375	(9.89; 11.43)	106	11.1	1.2	(10.30; 11.50)	94	10.9	1.2	(10.40; 11.60)	93	11	1.2	(10.30; 11.50)	108	11.1	0.925	(10.60; 11.53)	79	11.6	1.35	(10.83; 12.18)	53	11.4	1.25	(10.78; 12.03)	41	11.2	1.025	(10.70; 11.73)	2.05152e-06	0.984548	0.999999	0.999942	0.398309	8.90467e-06	0.00334039	0.641122	1	1	0.999998	0.00493798	0.207692	0.999981	1
Dominant Acceleration Tremor 90% Bandwidth Frequency [Hz]	Frequency	1	105	10.9	1.6	(9.80; 11.40)	106	11.05	1.15	(10.40; 11.55)	94	10.8	1.2	(10.40; 11.60)	93	11	0.925	(10.58; 11.50)	108	11.175	0.95	(10.65; 11.60)	79	11.5	1.3	(10.70; 12.00)	53	11.6	1.125	(10.88; 12.00)	41	11.3	1.175	(10.73; 11.90)	1.08944e-06	0.988125	0.999892	0.971	0.21101	0.000104977	0.000151431	0.0343869	1	1	0.999517	0.027781	0.0210667	0.597636	1
Median Acceleration 90% Bandwidth Frequency [Hz]	Frequency	1	105	6.7	3.125	(4.90; 8.03)	106	8.1	2.5	(6.70; 9.20)	94	8.45	2.7	(6.80; 9.50)	93	8.8	2.15	(7.47; 9.63)	108	8.75	2.3	(7.30; 9.60)	79	9.5	2.8	(7.60; 10.40)	53	9.8	2.325	(8.10; 10.43)	41	9.2	2.025	(7.80; 9.83)	9.05477e-16	0.0146338	0.000623886	1.16051e-06	8.77168e-07	1.76072e-11	1.11724e-11	5.48212e-06	0.999998	0.604657	0.67937	0.00179418	0.000263945	0.22215	0.999095
Median Acceleration Tremor 90% Bandwidth Frequency [Hz]	Frequency	1	105	11.1	1.5	(10.20; 11.70)	106	11.4	1	(10.80; 11.80)	94	11.3	1	(10.80; 11.80)	93	11.4	0.825	(11.00; 11.83)	108	11.5	0.8	(11.10; 11.90)	79	11.8	0.7375	(11.36; 12.10)	53	11.8	0.85	(11.28; 12.13)	41	11.75	0.7	(11.30; 12.00)	1.62652e-09	0.97928	0.809884	0.300041	0.0108729	5.2236e-08	3.69063e-05	0.00703009	1	0.99996	0.70461	0.000109459	0.00876392	0.275045	1
3D Acceleration Median Frequency [Hz]	Frequency	1	105	0.3	0.4	(0.10; 0.50)	106	0.6	0.7	(0.30; 1.00)	94	0.7	0.8	(0.30; 1.10)	93	0.75	0.9	(0.40; 1.30)	108	0.8	0.825	(0.38; 1.20)	79	0.8	1.05	(0.35; 1.40)	53	1	1.075	(0.50; 1.57)	41	1.1	1	(0.60; 1.60)	1.5624e-12	0.00092745	0.000479239	9.97645e-07	5.99875e-07	1.96536e-07	7.55782e-09	3.83554e-08	1	0.981812	0.990018	0.764447	0.0912455	0.0827692	0.999414
Acceleration Tremor First Principal Component Median Frequency [Hz]	Frequency	1	105	5.6	0.925	(5.08; 6.00)	106	5.8	1	(5.20; 6.20)	94	5.75	1.3	(5.10; 6.40)	93	5.7	1	(5.30; 6.30)	108	5.7	0.8	(5.40; 6.20)	79	5.8	1.2	(5.20; 6.40)	53	5.7	1.275	(5.28; 6.55)	41	5.7	1.05	(5.10; 6.15)	0.26116
Acceleration Tremor First and Second Principal Components Median Frequency [Hz]	Frequency	1	105	5.9	1.1	(5.30; 6.40)	106	5.9	1.1	(5.40; 6.50)	94	5.9	1.1	(5.30; 6.40)	93	5.8	0.925	(5.38; 6.30)	108	5.875	0.875	(5.43; 6.30)	79	6.2	1.375	(5.50; 6.88)	53	6	1.0125	(5.60; 6.61)	41	5.9	0.925	(5.47; 6.40)	0.233661
Acceleration Tremor Principal Component Median Frequency [Hz]	Frequency	1	105	5.8	1.1	(5.30; 6.40)	106	5.9	1.2	(5.30; 6.50)	94	5.8	1.2	(5.20; 6.40)	93	5.7	0.9	(5.30; 6.20)	108	5.8	0.875	(5.43; 6.30)	79	6.2	1.45	(5.43; 6.88)	53	6	1.1625	(5.50; 6.66)	41	5.9	0.9	(5.40; 6.30)	0.187365
Dominant Acceleration Tremor Median Frequency [Hz]	Frequency	1	105	5.8	1.1	(5.20; 6.30)	106	5.9	1.1	(5.30; 6.40)	94	5.9	1.1	(5.30; 6.40)	93	5.7	0.825	(5.40; 6.23)	108	5.8	1	(5.40; 6.40)	79	5.9	1.3	(5.40; 6.70)	53	6	1	(5.50; 6.50)	41	5.8	0.8125	(5.41; 6.23)	0.36222
Median Acceleration Median Frequency [Hz]	Frequency	1	105	0.4	1.3625	(0.10; 1.46)	106	1.1	1.9	(0.30; 2.20)	94	1.15	2.55	(0.10; 2.65)	93	1.45	2.45	(0.18; 2.62)	108	1	2.8	(0.10; 2.90)	79	2.1	3.3	(0.10; 3.40)	53	2.3	2.675	(0.60; 3.28)	41	1.7	2.7	(0.55; 3.25)	2.38547e-05	0.158727	0.145485	0.0201931	0.101129	0.000624444	7.49702e-05	0.00398481	1	1	1	0.921845	0.324519	0.899518	1
Median Acceleration Tremor Median Frequency [Hz]	Frequency	1	105	6	0.925	(5.47; 6.40)	106	6	1	(5.50; 6.50)	94	6.05	1	(5.50; 6.50)	93	6	0.9	(5.50; 6.40)	108	6.1	0.925	(5.60; 6.53)	79	6.1	1.075	(5.70; 6.78)	53	6.1	1.1	(5.70; 6.80)	41	5.8	0.825	(5.50; 6.33)	0.114071
3D Angular Velocity 90% Bandwidth Frequency [Hz]	Frequency	0	105	9.65476	1.43342	N.A.	106	10.0958	1.24696	N.A.	94	10.2601	1.2197	N.A.	93	10.293	1.14131	N.A.	108	10.2619	1.27707	N.A.	79	10.9703	1.24498	N.A.	53	10.9132	1.00629	N.A.	41	10.5195	1.32617	N.A.	1.92872e-11	0.262291	0.0196356	0.0103769	0.012118	1.25735e-10	1.13868e-07	0.00541878	0.999995	0.999841	0.999988	9.0371e-05	0.00323639	0.853884	1
Angular Velocity Tremor First Principal Component 90% Bandwidth Frequency [Hz]	Frequency	1	105	7.1	1.425	(6.38; 7.80)	106	7.1	1.4	(6.50; 7.90)	94	7.1	1.5	(6.30; 7.80)	93	7.1	1.425	(6.30; 7.73)	108	7.125	1.4	(6.40; 7.80)	79	7.3	1.475	(6.60; 8.07)	53	7	1.325	(6.40; 7.73)	41	7	1.4	(6.45; 7.85)	0.76144
Angular Velocity Tremor First and Second Principal Component 90% Bandwidth Frequency [Hz]	Frequency	1	105	7.1	1.3	(6.60; 7.90)	106	7.3	1.2	(6.70; 7.90)	94	7.2	1.4	(6.60; 8.00)	93	7.3	1.525	(6.38; 7.90)	108	7.125	1.275	(6.53; 7.80)	79	7.3	1.475	(6.70; 8.18)	53	7.1	1.375	(6.68; 8.05)	41	7.1	1.125	(6.58; 7.70)	0.611781
Angular Velocity Tremor Principal Component 90% Bandwidth Frequency [Hz]	Frequency	1	105	7.1	1.4	(6.50; 7.90)	106	7.2	1.3	(6.60; 7.90)	94	7.05	1.2	(6.60; 7.80)	93	7.2	1.525	(6.30; 7.83)	108	7.05	1.35	(6.40; 7.75)	79	7.2	1.5625	(6.61; 8.18)	53	7.1	1.75	(6.47; 8.23)	41	7.1	0.875	(6.58; 7.45)	0.700746
Dominant Angular Velocity Tremor 90% Bandwidth Frequency [Hz]	Frequency	1	105	7.2	1.6	(6.40; 8.00)	106	7.2	1.4	(6.50; 7.90)	94	7.15	1.3	(6.50; 7.80)	93	7.2	1.525	(6.30; 7.83)	108	6.9	1.4	(6.30; 7.70)	79	7.1	1.375	(6.60; 7.97)	53	6.9	1.325	(6.40; 7.73)	41	7	1.575	(6.25; 7.83)	0.560581
Median Angular Velocity Tremor 90% Bandwidth Frequency [Hz]	Frequency	1	105	5.7	1.1	(5.20; 6.30)	106	6.1	1.1	(5.60; 6.70)	94	6.25	1.3	(5.60; 6.90)	93	6.1	0.925	(5.68; 6.60)	108	6.5	1.2	(5.80; 7.00)	79	6.8	1.6	(5.90; 7.50)	53	7	1.1	(6.40; 7.50)	41	6.4	1.4625	(5.81; 7.28)	1.64693e-12	0.163386	0.0190096	0.299996	5.84648e-05	8.22786e-09	4.99612e-10	0.00742166	1	1	0.721829	0.0042657	0.000190491	0.959022	0.999999
Median Angular Velocity Tremor 90% Bandwidth Frequency [Hz]	Frequency	1	105	7.4	0.9	(7.00; 7.90)	106	7.5	0.9	(7.10; 8.00)	94	7.45	0.9	(6.90; 7.80)	93	7.4	0.925	(6.88; 7.80)	108	7.5	1.025	(7.00; 8.03)	79	7.6	1.275	(7.00; 8.28)	53	7.6	0.925	(7.10; 8.03)	41	7.3	0.9375	(6.89; 7.83)	0.0484216	0.9997	1	0.999835	1	0.965895	0.993475	0.999976	0.867559	0.52472	1	1	1	0.835962	1
3D Angular Velocity Median Frequency [Hz]	Frequency	1	105	4.7	0.825	(4.38; 5.20)	106	5	0.7	(4.70; 5.40)	94	5.35	0.7	(5.00; 5.70)	93	5.2	0.8	(4.90; 5.70)	108	5.5	0.9	(5.00; 5.90)	79	5.6	0.9	(5.20; 6.10)	53	5.7	0.8	(5.30; 6.10)	41	5.5	1.025	(5.10; 6.12)	1.44106e-22	0.542235	9.24842e-07	4.26707e-05	1.60966e-09	7.77156e-14	2.36255e-13	1.37149e-08	0.0190434	0.18547	0.000387656	1.19859e-07	6.67733e-08	0.000129855	1
Angular Velocity Tremor First Principal Component Median Frequency [Hz]	Frequency	1	105	3.7	0.7125	(3.30; 4.01)	106	3.7	0.6	(3.40; 4.00)	94	3.7	0.5	(3.40; 3.90)	93	3.7	0.725	(3.40; 4.12)	108	3.9	0.65	(3.55; 4.20)	79	4	0.6	(3.80; 4.40)	53	4.05	0.725	(3.68; 4.40)	41	3.9	0.8125	(3.48; 4.29)	1.49826e-08	1	1	0.999999	0.0902679	3.50262e-05	0.00185517	0.519629	1	0.999999	0.098195	3.91156e-05	0.00203287	0.540631	1
Angular Velocity Tremor First and Second Principal Component Median Frequency [Hz]	Frequency	1	105	3.7	0.6	(3.40; 4.00)	106	3.8	0.6	(3.50; 4.10)	94	3.725	0.5	(3.50; 4.00)	93	3.9	0.6	(3.50; 4.10)	108	3.8	0.725	(3.50; 4.22)	79	4.1	0.775	(3.73; 4.50)	53	4	0.55	(3.78; 4.32)	41	3.9	0.825	(3.60; 4.43)	4.12762e-07	1	1	0.999056	0.716134	3.42538e-05	0.00265079	0.182721	1	1	0.999192	0.00105354	0.0311853	0.644726	0.99999
Angular Velocity Tremor Principal Component Median Frequency [Hz]	Frequency	1	105	3.7	0.7	(3.30; 4.00)	106	3.775	0.7	(3.40; 4.10)	94	3.7	0.4	(3.50; 3.90)	93	3.9	0.6	(3.50; 4.10)	108	3.8	0.7	(3.50; 4.20)	79	4	0.8	(3.70; 4.50)	53	4	0.525	(3.80; 4.32)	41	3.9	0.75	(3.58; 4.32)	5.45013e-07	1	1	0.921224	0.50718	3.27591e-05	0.00161123	0.444924	1	0.999989	0.986554	0.000923603	0.0191237	0.911564	0.991383
Dominant Angular Velocity Tremor Median Frequency [Hz]	Frequency	1	105	3.7	0.7625	(3.30; 4.06)	106	3.6	0.6	(3.40; 4.00)	94	3.7	0.5	(3.40; 3.90)	93	3.75	0.6	(3.40; 4.00)	108	3.9	0.7	(3.50; 4.20)	79	3.9	0.7	(3.70; 4.40)	53	4	0.725	(3.68; 4.40)	41	3.9	0.7125	(3.48; 4.19)	4.66598e-07	1	1	1	0.513017	0.000875004	0.00990843	0.921132	1	1	0.236869	0.000196497	0.00317053	0.750284	1
Median Angular Velocity Median Frequency [Hz]	Frequency	1	105	2.1	0.5375	(1.79; 2.33)	106	2.4	0.5	(2.10; 2.60)	94	2.7	0.7	(2.30; 3.00)	93	2.7	0.8	(2.40; 3.20)	108	2.8	0.6	(2.60; 3.20)	79	3.1	0.8375	(2.66; 3.50)	53	3.3	0.9125	(2.80; 3.71)	41	3.2	0.75	(2.78; 3.52)	4.07104e-43	0.154633	3.6698e-08	1.54809e-11	0	0	0	0	0.0181457	0.00014063	2.52257e-08	1.08802e-12	1.24345e-14	9.8189e-11	0.999762
Median Angular Velocity Tremor Median Frequency [Hz]	Frequency	1	105	3.8	0.5	(3.60; 4.10)	106	3.7	0.6	(3.50; 4.10)	94	3.8	0.4	(3.60; 4.00)	93	3.9	0.4125	(3.70; 4.11)	108	4	0.6	(3.70; 4.30)	79	4.1	0.675	(3.80; 4.47)	53	4.3	0.6	(4.00; 4.60)	41	4	0.625	(3.80; 4.43)	6.73972e-14	0.999995	1	0.999995	0.186764	0.000218655	3.37954e-07	0.0809056	1	0.853593	0.00808395	2.577e-06	2.74967e-09	0.00682885	0.999048
Tilt 90% Bandwidth Frequency [Hz]	Frequency	1	105	4.27699	0.407332	(4.07; 4.48)	106	4.17515	0.407332	(4.07; 4.48)	94	4.17515	0.407332	(3.97; 4.38)	93	4.17515	0.43279	(3.97; 4.40)	108	4.27699	0.407332	(4.07; 4.48)	79	4.17515	0.483707	(4.07; 4.56)	53	4.27699	0.470978	(4.07; 4.54)	41	4.27699	0.572811	(3.97; 4.54)	0.261604
Tilt Median Frequency [Hz]	Frequency	1	105	2.64766	0.203666	(2.55; 2.75)	106	2.54582	0.305499	(2.44; 2.75)	94	2.64766	0.203666	(2.55; 2.75)	93	2.64766	0.305499	(2.44; 2.75)	108	2.64766	0.305499	(2.55; 2.85)	79	2.64766	0.305499	(2.55; 2.85)	53	2.64766	0.203666	(2.55; 2.75)	41	2.64766	0.330957	(2.55; 2.88)	0.0316039	0.999998	1	1	0.816532	0.89833	1	0.821567	0.975024	1	0.13646	0.236703	0.993634	0.259475	0.999996
Median Angular Velocity Tremor Relative Power around the Peak Frequency Mode []	Frequency	0	105	0.273362	0.0623226	N.A.	106	0.287593	0.0612201	N.A.	94	0.303811	0.0564469	N.A.	93	0.295702	0.070795	N.A.	108	0.291513	0.0643508	N.A.	79	0.291108	0.0700709	N.A.	53	0.274467	0.0719757	N.A.	41	0.309086	0.0665477	N.A.	0.00994548	0.963828	0.0277785	0.361991	0.696777	0.856019	1	0.0782911	0.897965	0.999998	1	1	0.999332	0.877593	0.999999
Mean Angular Velocity Tremor Relative Power around the Peak Frequency Mode []	Frequency	0	105	0.275621	0.0579349	N.A.	106	0.289211	0.0556844	N.A.	94	0.306478	0.0508127	N.A.	93	0.301606	0.0613341	N.A.	108	0.292406	0.0527876	N.A.	79	0.291355	0.0606504	N.A.	53	0.282497	0.0692151	N.A.	41	0.314672	0.0576367	N.A.	0.000928894	0.922267	0.00493703	0.0441366	0.619451	0.857444	1	0.00703009	0.629009	0.980075	1	1	1	0.373334	1
Angular Velocity Tremor Principal Component Relative Power around the Peak []	Frequency	1	105	0.313007	0.0988643	(0.27; 0.37)	106	0.307658	0.100586	(0.27; 0.37)	94	0.336504	0.061311	(0.30; 0.36)	93	0.325803	0.103337	(0.27; 0.37)	108	0.328336	0.0858156	(0.29; 0.37)	79	0.305023	0.101999	(0.26; 0.36)	53	0.303022	0.11764	(0.27; 0.38)	41	0.352153	0.114213	(0.31; 0.43)	0.00194826	1	0.788514	1	0.998865	1	1	0.00847316	0.539318	1	0.977255	1	1	0.00359234	0.994898
[truncated: 14 more columns]

## Sheet: NUM_c
Indicator	domain	norm	N_1	central_1	var_1	iqr_1	N_2	central_2	var_2	iqr_2	N_3	central_3	var_3	iqr_3	N_4	central_4	var_4	iqr_4	N_5	central_5	var_5	iqr_5	N_6	central_6	var_6	iqr_6	N_7	central_7	var_7	iqr_7	N_8	central_8	var_8	iqr_8	p_morethanTwoSamples	p_multcompare_1_2	p_multcompare_1_3	p_multcompare_1_4	p_multcompare_1_5	p_multcompare_1_6	p_multcompare_1_7	p_multcompare_1_8	p_multcompare_2_3	p_multcompare_2_4	p_multcompare_2_5	p_multcompare_2_6	p_multcompare_2_7	p_multcompare_2_8	p_multcompare_3_4
Stroke Number [#]	Time	1	105	16	10	(12.00; 22.00)	103	36	24.75	(25.25; 50.00)	94	52	25	(40.00; 65.00)	92	58	30.5	(46.00; 76.50)	107	79	34.5	(59.25; 93.75)	78	77	36	(63.00; 99.00)	54	90.5	38	(69.00; 107.00)	41	86	34	(60.50; 94.50)	6.66271e-79	1.37709e-05	0	0	0	0	0	0	0.00443719	3.6525e-07	0	0	0	1.8086e-11	0.818156
Relative Stroke Number [#/s]	Time	1	105	0.269997	0.17113	(0.21; 0.38)	103	0.608353	0.391048	(0.44; 0.83)	94	0.868246	0.445832	(0.66; 1.11)	92	0.966381	0.52193	(0.76; 1.28)	107	1.30234	0.533788	(0.99; 1.52)	78	1.25087	0.593322	(1.04; 1.63)	54	1.48464	0.635695	(1.14; 1.77)	41	1.37955	0.588692	(0.96; 1.55)	1.48446e-78	1.15246e-05	0	0	0	0	0	0	0.00686003	6.35032e-07	0	0	0	4.87215e-11	0.80778
Mean On-Sheet Time [s]	Time	1	105	1.51905	1.67766	(1.08; 2.75)	103	0.897	0.661645	(0.63; 1.29)	94	0.695026	0.451418	(0.48; 0.93)	92	0.567806	0.353895	(0.43; 0.78)	107	0.410051	0.256242	(0.33; 0.59)	78	0.481661	0.221273	(0.36; 0.58)	54	0.398365	0.237726	(0.33; 0.57)	41	0.458876	0.261388	(0.40; 0.66)	5.14657e-56	0.000604794	5.96545e-12	0	0	0	0	3.10862e-15	0.0408026	9.0543e-06	0	4.94582e-12	3.6402e-12	8.19015e-06	0.803642
On-Sheet Time Variability []	Time	1	105	1.04281	0.298355	(0.89; 1.19)	103	0.986471	0.24718	(0.87; 1.12)	94	0.973932	0.237343	(0.83; 1.07)	92	0.948742	0.150434	(0.89; 1.04)	107	0.968529	0.252181	(0.84; 1.09)	78	0.887659	0.195241	(0.81; 1.00)	54	0.933736	0.287403	(0.82; 1.11)	41	0.914013	0.190893	(0.83; 1.02)	0.000146966	0.993074	0.444273	0.289898	0.391377	3.63556e-05	0.14353	0.0480634	0.999993	0.999699	0.99999	0.0115593	0.957402	0.665082	1
On-Sheet Ratio []	Time	1	105	0.48447	0.233047	(0.36; 0.59)	103	0.54931	0.134169	(0.48; 0.62)	94	0.586615	0.131009	(0.53; 0.66)	92	0.576658	0.111595	(0.51; 0.62)	107	0.556744	0.13662	(0.48; 0.62)	78	0.624178	0.109442	(0.55; 0.66)	54	0.617963	0.112396	(0.57; 0.68)	41	0.632377	0.0536907	(0.61; 0.67)	1.17783e-16	0.558511	0.000113783	0.0460205	0.380389	7.20387e-09	5.39343e-09	7.22929e-10	0.323158	0.99997	1	0.000531856	0.000156467	1.53653e-05	0.992599
Mean In-Air Time [s]	Time	1	105	1.77569	1.10064	(1.31; 2.41)	103	0.676922	0.53072	(0.51; 1.04)	94	0.449034	0.199903	(0.37; 0.57)	92	0.434032	0.251628	(0.30; 0.56)	107	0.330636	0.181067	(0.26; 0.44)	78	0.264656	0.130774	(0.20; 0.33)	54	0.231364	0.139784	(0.18; 0.32)	41	0.246795	0.169408	(0.16; 0.33)	1.73301e-86	0.000136852	0	0	0	0	0	0	0.000318016	5.01579e-07	0	0	0	0	0.998882
In-Air Time Variability []	Time	1	105	1.06875	0.409421	(0.91; 1.32)	103	1.0298	0.31239	(0.87; 1.18)	94	1.0023	0.34909	(0.86; 1.21)	92	1.04302	0.337398	(0.88; 1.22)	107	1.10498	0.380925	(0.91; 1.29)	78	1.08923	0.285915	(0.96; 1.25)	54	1.17011	0.336951	(0.96; 1.29)	41	1.04395	0.345588	(0.88; 1.23)	0.0717319
Mean In-Air Time without Pauses [s]	Time	1	105	0.670769	0.238852	(0.56; 0.79)	103	0.538533	0.193013	(0.43; 0.62)	94	0.404162	0.159488	(0.33; 0.49)	92	0.406796	0.210101	(0.28; 0.49)	107	0.308564	0.154785	(0.25; 0.40)	78	0.257431	0.113907	(0.20; 0.31)	54	0.227501	0.137507	(0.18; 0.31)	41	0.246795	0.150801	(0.16; 0.31)	8.51412e-70	0.0115823	3.85438e-11	6.21725e-15	0	0	0	0	0.00814028	5.04348e-05	3.10862e-14	0	0	6.21725e-15	0.999699
In-Air Time Variability without Pauses []	Time	0	105	0.618522	0.211068	N.A.	103	0.750051	0.187779	N.A.	94	0.877403	0.160373	N.A.	92	0.924393	0.199176	N.A.	107	1.00296	0.208213	N.A.	78	1.05297	0.198082	N.A.	54	1.13403	0.263719	N.A.	41	1.06166	0.25181	N.A.	1.01735e-66	0.000129178	0	0	0	0	0	0	0.000443328	1.44524e-07	0	0	0	3.10862e-14	0.97127
Mean Pause Duration [s]	Time	1	105	4.23333	2.403	(3.33; 5.73)	103	2.78667	1.04017	(2.28; 3.33)	94	2.27	2.78	(0.00; 2.78)	92	2.052	2.80333	(0.00; 2.80)	107	0	2.65167	(0.00; 2.65)	78	0	0	(0.00; 0.00)	54	0	0	(0.00; 0.00)	41	0	0.5	(0.00; 0.50)	1.91847e-59	4.65708e-07	0	0	0	0	0	0	0.0257543	0.000510671	9.02923e-08	8.30003e-13	9.35696e-13	4.74005e-09	0.999987
Pause Duration Variability []	Time	1	105	0.372189	0.31412	(0.25; 0.56)	103	0.118933	0.327592	(0.00; 0.33)	94	0	0.101015	(0.00; 0.10)	92	0	0	(0.00; 0.00)	107	0	0	(0.00; 0.00)	78	0	0	(0.00; 0.00)	54	0	0	(0.00; 0.00)	41	0	0	(0.00; 0.00)	1.55293e-65	1.95735e-09	0	0	0	0	0	0	0.0033427	1.76945e-06	5.79824e-10	8.19247e-11	1.3414e-10	3.94501e-08	0.973186
Pause Number [#]	Time	1	105	4	3	(3.00; 6.00)	103	2	3	(1.00; 4.00)	94	1	2	(0.00; 2.00)	92	1	1	(0.00; 1.00)	107	0	1	(0.00; 1.00)	78	0	0	(0.00; 0.00)	54	0	0	(0.00; 0.00)	41	0	0.25	(0.00; 0.25)	1.94269e-67	6.08602e-06	0	0	0	0	0	0	0.00248563	4.21495e-07	1.59721e-11	0	0	1.45978e-10	0.915469
Relative Pause Number []	Time	1	105	0.0800512	0.0467876	(0.05; 0.10)	103	0.0335345	0.0491932	(0.02; 0.07)	94	0.0164069	0.0329272	(0.00; 0.03)	92	0.0161244	0.0169148	(0.00; 0.02)	107	0	0.0164976	(0.00; 0.02)	78	0	0	(0.00; 0.00)	54	0	0	(0.00; 0.00)	41	0	0.0039582	(0.00; 0.00)	4.46444e-69	7.59413e-06	0	0	0	0	0	0	0.000896001	2.87654e-07	2.76046e-12	0	0	4.55818e-11	0.971807
Air-Sheet Ratio without Pauses []	Time	1	105	0.417861	0.350212	(0.27; 0.62)	103	0.575087	0.270318	(0.45; 0.72)	94	0.572385	0.293367	(0.45; 0.75)	92	0.610902	0.307223	(0.49; 0.80)	107	0.659421	0.363357	(0.51; 0.87)	78	0.512226	0.250118	(0.43; 0.68)	54	0.523228	0.260956	(0.38; 0.64)	41	0.493474	0.155791	(0.40; 0.55)	6.10315e-13	0.00138262	0.00032584	2.42797e-07	3.60227e-11	0.223449	0.804799	1	1	0.872799	0.0766921	0.999693	0.988322	0.188597	0.995292
Air-Sheet Ratio []	Time	1	105	1.06935	1.09796	(0.71; 1.81)	103	0.797317	0.454116	(0.60; 1.05)	94	0.651412	0.338073	(0.49; 0.83)	92	0.677959	0.310103	(0.56; 0.87)	107	0.718466	0.441855	(0.52; 0.96)	78	0.530956	0.272011	(0.43; 0.70)	54	0.523228	0.247329	(0.40; 0.64)	41	0.504175	0.161169	(0.41; 0.57)	1.35859e-25	0.40784	2.0654e-06	0.000289824	0.000909372	4.04121e-14	8.70415e-14	1.55431e-14	0.0586215	0.626505	0.893353	2.22032e-07	9.283e-08	7.66227e-09	0.999996
Stroke Mean Force [arbitrary]	Force	1	105	3804.34	3135.32	(2641.46; 5776.78)	103	4484.52	3149.41	(3132.23; 6281.63)	94	4803.97	3830.15	(3495.14; 7325.29)	92	5133.01	3213.75	(3691.70; 6905.45)	107	4236.89	3226.42	(2811.57; 6037.98)	78	4530.94	2747.01	(3153.08; 5900.09)	54	4959.03	3542.66	(3647.44; 7190.10)	41	4660.29	1959.85	(3870.68; 5830.52)	0.00234928	0.908269	0.0156162	0.0249309	0.999977	0.989083	0.0379655	0.823751	0.90775	0.954909	1	1	0.902803	1	1
Mean Force [arbitrary]	Force	1	105	3533.21	3146.63	(2221.68; 5368.31)	103	4112.4	3265.45	(2656.42; 5921.88)	94	4713.54	3544.93	(3279.83; 6824.77)	92	4952.77	2777.48	(3686.72; 6464.21)	107	4182.61	3187.75	(2690.13; 5877.88)	78	4383.1	2718.71	(3045.48; 5764.19)	54	4814.86	3417.87	(3728.15; 7146.02)	41	4647.53	2102.7	(3718.57; 5821.26)	0.000206245	0.943891	0.00424578	0.00348158	0.949718	0.554066	0.00300421	0.317868	0.582479	0.528446	1	1	0.299729	0.99915	1
Stroke Force Variability []	Force	1	105	0.295605	0.0644663	(0.27; 0.33)	103	0.293035	0.0537737	(0.27; 0.32)	94	0.28844	0.0422017	(0.27; 0.31)	92	0.292024	0.0530438	(0.27; 0.32)	107	0.295991	0.0505012	(0.27; 0.32)	78	0.290264	0.0586721	(0.27; 0.32)	54	0.310081	0.057099	(0.28; 0.34)	41	0.293359	0.0502903	(0.26; 0.31)	0.283712
Force Overshoot [arbitrary]	Force	1	105	1465.21	1581.79	(876.97; 2458.77)	103	1482.73	1216.97	(967.63; 2184.61)	94	1796.85	1387.09	(1187.80; 2574.89)	92	2106.13	1415.23	(1359.20; 2774.43)	107	1690.88	1253.9	(1051.28; 2305.19)	78	1726.05	937.964	(1231.00; 2168.96)	54	2034.07	1527.84	(1407.80; 2935.64)	41	1727.57	868.588	(1382.76; 2251.35)	0.00149667	1	0.458426	0.0238356	1	0.993881	0.0432599	0.993356	0.520377	0.0307709	1	0.996838	0.0527457	0.996029	0.999965
Force Relative Number of Changes [#/s]	Force	1	105	4.35234	1.25352	(3.88; 5.13)	103	5.06551	1.07482	(4.64; 5.71)	94	5.59439	1.31386	(4.92; 6.24)	92	6.17239	1.61934	(5.52; 7.13)	107	7.13545	1.65431	(6.17; 7.82)	78	8.19897	2.09624	(6.99; 9.08)	54	8.08516	2.42051	(7.06; 9.48)	41	7.97932	1.29012	(7.56; 8.85)	1.24779e-81	0.0942251	2.22996e-05	2.85993e-13	0	0	0	0	0.659816	2.95782e-05	0	0	0	0	0.152483
Angular Velocity Number of Changes [#/s]	Fluency	1	105	4.85344	0.681598	(4.54; 5.22)	103	4.72687	0.625872	(4.43; 5.05)	94	5.25103	0.903443	(4.83; 5.73)	92	5.81597	1.30598	(5.08; 6.38)	107	6.56907	1.33589	(5.72; 7.06)	78	6.65551	1.01245	(6.18; 7.19)	54	6.95813	1.04343	(6.43; 7.47)	41	6.94783	1.49513	(6.20; 7.69)	1.54847e-73	0.999998	0.0670261	4.88667e-08	0	0	0	0	0.00296176	2.04072e-10	0	0	0	0	0.0902314
Acceleration Relative Number of Changes [#/s]	Fluency	0	105	5.33968	0.550889	N.A.	103	5.45484	0.460269	N.A.	94	5.70689	0.407381	N.A.	92	5.73509	0.588174	N.A.	107	5.977	0.433563	N.A.	78	5.87534	0.517988	N.A.	54	6.05085	0.565318	N.A.	41	6.06509	0.586356	N.A.	1.65522e-28	0.950947	1.25188e-05	1.89741e-06	0	1.13925e-10	9.32587e-15	8.61089e-13	0.0146617	0.0036	7.73115e-12	1.33932e-06	1.8303e-10	4.01412e-09	1
Force Peaks Difference [arbitrary]	Force	1	105	1368.82	1363.24	(703.32; 2066.56)	103	1642.73	1412.88	(1021.45; 2434.32)	94	2050.39	1642.17	(1398.37; 3040.54)	92	2174.07	1463.81	(1311.77; 2775.58)	107	1781.51	1638.5	(1046.85; 2685.35)	78	1506.99	1190.71	(1032.78; 2223.49)	54	2018.9	1656.18	(1401.79; 3057.98)	41	1648.7	785.057	(1233.50; 2018.55)	1.88939e-08	0.355338	6.71137e-07	1.21677e-05	0.0409183	0.857772	0.000114588	0.963854	0.037361	0.181071	1	1	0.233853	1	1
Force Peaks Difference Variability []	Force	1	105	1.27598	0.288327	(1.14; 1.43)	103	1.08419	0.286861	(0.94; 1.22)	94	0.898623	0.272491	(0.77; 1.04)	92	0.888829	0.243268	(0.76; 1.01)	107	0.808506	0.24489	(0.69; 0.93)	78	0.833737	0.249162	(0.71; 0.96)	54	0.74467	0.190534	(0.67; 0.86)	41	0.776535	0.242526	(0.69; 0.93)	1.87504e-55	0.00454143	0	0	0	0	0	0	8.84084e-06	2.26165e-07	6.21725e-15	3.96182e-10	0	1.11581e-09	1
Angular Velocity Peaks Difference [deg/s]	Kinematic_Oscillations	1	105	2.56196	2.14994	(1.35; 3.50)	103	4.77655	2.6068	(3.28; 5.89)	94	4.41243	1.62105	(3.41; 5.04)	92	3.9864	2.29388	(3.02; 5.31)	107	3.26984	1.54214	(2.62; 4.16)	78	2.94356	1.147	(2.35; 3.50)	54	3.10594	1.3501	(2.39; 3.74)	41	3.15139	1.25187	(2.54; 3.80)	3.60636e-24	9.32587e-15	7.58504e-13	2.96389e-10	0.0126735	0.999939	0.964533	0.801623	1	0.999845	7.52477e-05	2.6183e-09	7.68447e-06	0.000710113	1
Angular Velocity Peaks Difference Variability []	Kinematic_Oscillations	1	105	0.970949	0.197159	(0.88; 1.07)	103	0.584128	0.401416	(0.46; 0.86)	94	0.476707	0.189309	(0.38; 0.57)	92	0.468389	0.195808	(0.39; 0.59)	107	0.513821	0.204969	(0.42; 0.62)	78	0.505726	0.159121	(0.45; 0.61)	54	0.543711	0.174202	(0.48; 0.65)	41	0.481351	0.134173	(0.40; 0.53)	1.2203e-48	3.10862e-13	0	0	0	0	5.28466e-14	0	2.57151e-05	0.000139088	0.0125116	0.066479	0.974683	0.0015877	1
Stroke Mean Tilt [deg]	Pen_Inclination	0	105	68.0075	8.95421	N.A.	103	70.4976	8.54156	N.A.	94	69.9057	7.94941	N.A.	92	70.1529	7.43469	N.A.	107	69.7505	8.00944	N.A.	78	68.674	8.07625	N.A.	54	67.4437	7.14791	N.A.	41	67.8068	8.14535	N.A.	0.12357
Stroke Tilt Variability []	Pen_Inclination	1	105	0.0147131	0.00983984	(0.01; 0.02)	103	0.0148874	0.00618542	(0.01; 0.02)	94	0.0139145	0.00770114	(0.01; 0.02)	92	0.0142467	0.0078633	(0.01; 0.02)	107	0.0124152	0.0057988	(0.01; 0.02)	78	0.0119099	0.00570292	(0.01; 0.01)	54	0.012048	0.00920109	(0.01; 0.02)	41	0.0124697	0.00774221	(0.01; 0.02)	8.14193e-06	1	0.999593	1	0.0494989	0.00408173	0.303669	0.819225	0.7681	0.999241	0.0024551	0.000161978	0.044455	0.300601	1
Stroke Tilt Variance [deg^2]	Pen_Inclination	1	105	1.95508	2.99048	(0.94; 3.93)	103	1.77315	1.76761	(1.33; 3.10)	94	1.69336	1.79553	(0.82; 2.62)	92	1.76528	1.5376	(1.07; 2.60)	107	1.36352	1.37236	(0.75; 2.12)	78	1.09526	1.16676	(0.70; 1.86)	54	1.17389	2.30986	(0.55; 2.86)	41	1.27754	2.00605	(0.68; 2.69)	1.4151e-05	1	0.998228	1	0.0779241	0.00284345	0.211019	0.720266	0.844722	0.99997	0.0101456	0.000272856	0.049575	0.329392	1
Acceleration Logarithmic Dimensionless Jerk []	Fluency	1	105	-0.537358	1.26846	(-1.32; -0.05)	103	0.0696185	1.01245	(-0.63; 0.38)	94	-0.00432649	1.03571	(-0.39; 0.65)	92	0.394227	1.22336	(-0.29; 0.93)	107	0.663632	1.00728	(0.17; 1.18)	78	0.491253	1.11588	(-0.01; 1.11)	54	0.581976	0.963528	(0.14; 1.10)	41	0.283394	0.941601	(-0.06; 0.88)	1.37763e-25	0.0165395	8.5197e-06	2.73674e-10	0	2.23821e-13	1.47038e-12	1.86726e-05	0.898803	0.015036	1.90921e-08	0.000141525	8.57453e-05	0.387964	0.937589
Angular Velocity Logarithmic Dimensionless Jerk []	Fluency	1	105	-0.473671	2.37865	(-2.01; 0.36)	103	0.773339	1.7896	(-0.16; 1.63)	94	1.155	1.57485	(0.38; 1.95)	92	1.4948	1.77595	(0.48; 2.25)	107	1.95758	1.19669	(1.29; 2.49)	78	1.65018	1.57916	(0.76; 2.34)	54	1.91389	1.27537	(1.10; 2.38)	41	1.54116	0.997714	(0.89; 1.89)	4.5124e-32	1.02594e-05	4.73568e-11	9.32587e-15	0	0	0	6.55361e-08	0.656138	0.0350169	5.92877e-08	0.00245857	0.000371376	0.604991	0.999778
Stroke Angular Velocity Spectral Arc Length 10% []	Fluency	1	105	-6.19328	4.04653	(-8.80; -4.76)	103	-4.74892	1.70947	(-5.64; -3.93)	94	-4.23327	1.12017	(-4.78; -3.66)	92	-3.98627	1.28878	(-4.76; -3.47)	107	-3.68165	0.973725	(-4.26; -3.28)	78	-3.69349	1.00943	(-4.40; -3.39)	54	-3.68193	1.11281	(-4.32; -3.20)	41	-3.84226	1.45069	(-4.92; -3.47)	1.69296e-32	0.000294175	4.33579e-10	8.39329e-14	0	0	0	1.74964e-09	0.348044	0.0089527	2.83245e-08	1.54383e-05	1.65852e-05	0.0364317	0.999649
Stroke Angular Velocity Spectral Arc Length 20% []	Fluency	1	105	-5.70483	3.85686	(-8.27; -4.41)	103	-4.35882	1.63632	(-5.25; -3.61)	94	-3.86667	1.09536	(-4.45; -3.35)	92	-3.74763	1.23401	(-4.42; -3.19)	107	-3.42503	0.797333	(-3.89; -3.10)	78	-3.57686	0.950976	(-4.14; -3.19)	54	-3.49801	1.01825	(-4.09; -3.07)	41	-3.65272	1.33017	(-4.54; -3.21)	4.48883e-28	0.00030377	3.94087e-10	4.91163e-13	0	0	3.73035e-14	1.76233e-08	0.332322	0.0200933	8.06272e-07	0.000299604	0.000401247	0.111406	0.999995
Stroke Angular Velocity Spectral Arc Length 30% []	Fluency	1	105	-4.89475	3.07579	(-6.86; -3.79)	103	-3.77912	1.35515	(-4.47; -3.12)	94	-3.40175	1.01541	(-3.96; -2.94)	92	-3.35975	1.09223	(-3.97; -2.87)	107	-3.10139	0.717245	(-3.57; -2.86)	78	-3.25633	0.827471	(-3.75; -2.92)	54	-3.17952	0.902316	(-3.70; -2.80)	41	-3.32343	1.09118	(-4.04; -2.95)	4.29686e-20	0.000512596	6.05565e-09	2.15732e-10	0	1.62146e-11	1.90534e-10	3.04974e-06	0.588011	0.191466	0.000256339	0.0356418	0.0264817	0.658221	1
Stroke Angular Velocity Spectral Arc Length 40% []	Fluency	1	105	-3.93508	2.37639	(-5.56; -3.19)	103	-3.1972	1.12788	(-3.86; -2.73)	94	-3.02716	0.780978	(-3.43; -2.65)	92	-3.04545	0.977219	(-3.58; -2.60)	107	-2.87257	0.653637	(-3.25; -2.60)	78	-2.90688	0.750566	(-3.39; -2.64)	54	-2.89833	0.827261	(-3.39; -2.57)	41	-3.02878	0.90689	(-3.58; -2.68)	1.35139e-12	0.00221072	1.08834e-06	2.97375e-07	9.49996e-12	1.10957e-07	1.73403e-06	0.000773974	0.951472	0.824656	0.0289947	0.532595	0.604515	0.999174	1
Stroke Angular Velocity Spectral Arc Length 45% []	Fluency	1	105	-3.80644	2.28471	(-5.35; -3.07)	103	-3.06218	1.10487	(-3.79; -2.68)	94	-2.93435	0.759663	(-3.35; -2.59)	92	-2.97948	0.968553	(-3.51; -2.54)	107	-2.81494	0.630954	(-3.17; -2.53)	78	-2.85337	0.724586	(-3.31; -2.58)	54	-2.83779	0.837535	(-3.36; -2.52)	41	-2.9681	0.890053	(-3.51; -2.62)	3.04067e-11	0.00223465	4.65249e-06	1.18153e-06	8.17413e-11	5.02469e-07	8.63205e-06	0.0024759	0.994435	0.94823	0.0765579	0.759781	0.847597	0.999992	1
Stroke Angular Velocity Spectral Arc Length 50% []	Fluency	1	105	-3.33369	1.94868	(-4.60; -2.65)	103	-2.67528	0.978385	(-3.37; -2.39)	94	-2.70402	0.64887	(-3.03; -2.38)	92	-2.67303	0.872482	(-3.23; -2.36)	107	-2.59186	0.569211	(-2.93; -2.36)	78	-2.66084	0.615071	(-3.04; -2.42)	54	-2.65352	0.794978	(-3.16; -2.37)	41	-2.74678	0.705325	(-3.15; -2.45)	1.74938e-06	0.00801222	0.000290028	0.000320157	6.33904e-07	0.000392924	0.00332789	0.211868	0.999999	0.999999	0.794055	0.999986	0.999999	1	1
Angular Velocity Spectral Arc Length 10% []	Fluency	1	105	-113.581	35.4359	(-130.98; -95.55)	103	-129.705	33.0118	(-147.17; -114.16)	94	-138.066	28.5481	(-150.39; -121.84)	92	-138.675	38.9034	(-157.94; -119.04)	107	-151.848	39.9843	(-168.94; -128.95)	78	-155.354	35.2013	(-173.14; -137.94)	54	-150.252	40.6327	(-169.76; -129.13)	41	-138.85	51.3203	(-167.57; -116.25)	3.06365e-21	0.0170658	3.69858e-05	3.62512e-06	6.21725e-15	0	1.05694e-09	0.000154241	0.984187	0.774623	7.02978e-05	1.46495e-06	0.00467612	0.762334	1
Angular Velocity Spectral Arc Length 20% []	Fluency	1	105	-101.506	33.4881	(-119.78; -86.30)	103	-116.754	34.3968	(-136.67; -102.27)	94	-125.605	29.9172	(-140.66; -110.74)	92	-129.051	38.6264	(-145.67; -107.05)	107	-141.343	43.116	(-158.40; -115.28)	78	-149.226	39.5767	(-166.10; -126.52)	54	-139.61	44.5202	(-162.05; -117.53)	41	-131.965	43.2183	(-153.34; -110.12)	7.27587e-23	0.017581	3.34893e-05	1.708e-06	3.10862e-15	0	1.10605e-10	5.27442e-05	0.98007	0.649868	3.84793e-05	2.71044e-07	0.00117779	0.558622	1
Angular Velocity Spectral Arc Length 30% []	Fluency	0	105	-88.771	26.0021	N.A.	103	-105.133	25.7749	N.A.	94	-109.995	24.2881	N.A.	92	-113.098	32.7512	N.A.	107	-123.693	26.8617	N.A.	78	-128.778	31.4259	N.A.	54	-124.452	32.4941	N.A.	41	-113.999	36.7016	N.A.	1.67415e-22	0.00132759	7.92371e-06	1.50917e-07	0	0	1.19464e-11	6.83407e-05	0.999491	0.791191	0.000103865	1.81247e-06	0.00204796	0.941004	1
Angular Velocity Spectral Arc Length 40% []	Fluency	0	105	-77.2687	25.5529	N.A.	103	-92.7253	24.6462	N.A.	94	-97.2291	22.3591	N.A.	92	-100.76	29.7246	N.A.	107	-111.269	25.2979	N.A.	78	-117.58	29.8179	N.A.	54	-114.412	29.7415	N.A.	41	-103.156	34.2178	N.A.	3.62619e-26	0.00118093	7.448e-06	5.51957e-08	0	0	3.41949e-14	7.45141e-06	0.999592	0.668699	2.39776e-05	4.34003e-08	6.20197e-05	0.652617	0.999998
Angular Velocity Spectral Arc Length 45% []	Fluency	0	105	-74.6907	25.4026	N.A.	103	-91.0102	24.4714	N.A.	94	-94.7512	22.2016	N.A.	92	-99.0113	29.8913	N.A.	107	-109.043	24.8917	N.A.	78	-114.924	28.6546	N.A.	54	-112.848	28.8458	N.A.	41	-101.267	33.7196	N.A.	3.85512e-27	0.000334599	4.49195e-06	9.0022e-09	0	0	3.10862e-15	2.45651e-06	0.999984	0.651003	3.41161e-05	1.06021e-07	3.8497e-05	0.65883	0.999884
Angular Velocity Spectral Arc Length 50% []	Fluency	0	105	-66.0965	23.6251	N.A.	103	-82.7278	23.0875	N.A.	94	-86.655	21.3501	N.A.	92	-91.3535	28.7345	N.A.	107	-102.491	24.3124	N.A.	78	-106.071	26.7826	N.A.	54	-103.682	25.8847	N.A.	41	-94.96	31.0296	N.A.	2.33479e-31	6.49557e-05	3.74788e-07	1.46108e-10	0	0	0	2.35022e-08	0.999874	0.384154	5.36957e-07	3.13675e-08	2.56283e-05	0.216696	0.998288
Median Angular Velocity Relative Power around the Peak []	Frequency	0	105	0.404777	0.066285	N.A.	103	0.423062	0.0673319	N.A.	94	0.430185	0.0578266	N.A.	92	0.436836	0.0607202	N.A.	107	0.416101	0.0620922	N.A.	78	0.410699	0.0570059	N.A.	54	0.411197	0.0602224	N.A.	41	0.422887	0.0511828	N.A.	0.00726439	0.603488	0.10007	0.00794003	0.996243	1	1	0.962312	1	0.97134	1	0.99629	0.9997	1	1
Median Angular Velocity RMS around the Peak [deg/s]	Kinematic_Oscillations	1	105	1.1826	0.915445	(0.85; 1.76)	103	1.96282	1.12299	(1.36; 2.48)	94	1.97089	0.842328	(1.56; 2.40)	92	2.11439	1.0742	(1.67; 2.75)	107	2.11304	0.770559	(1.85; 2.62)	78	2.03763	1.19665	(1.38; 2.58)	54	2.36871	1.12079	(1.75; 2.87)	41	2.12546	1.24131	(1.51; 2.76)	2.40031e-18	5.80983e-07	2.83499e-07	1.50768e-12	9.01501e-14	3.28557e-07	3.91687e-13	2.87781e-07	1	0.667218	0.535768	1	0.0633321	0.981879	0.888514
Median Angular Velocity Amplitude Rate [deg/s^2]	Kinematic_Oscillations	1	105	-0.0030024	0.0162802	(-0.01; 0.00)	103	6.32008e-05	0.00896081	(-0.00; 0.01)	94	0.00247955	0.0079538	(-0.00; 0.01)	92	0.00177216	0.00703406	(-0.00; 0.01)	107	0.000905906	0.00648006	(-0.00; 0.00)	78	0.00108958	0.0060908	(-0.00; 0.00)	54	0.00151664	0.00689292	(-0.00; 0.00)	41	0.00220909	0.00671738	(-0.00; 0.00)	8.15452e-05	0.263787	9.53917e-06	0.011461	0.168249	0.0219437	0.0629221	0.0597155	0.230497	0.999936	1	0.999982	0.999994	0.999724	0.982344
Maximum Angular Velocity Relative Power around the Peak []	Frequency	1	105	0.468783	0.125293	(0.41; 0.53)	103	0.472744	0.112466	(0.43; 0.54)	94	0.497598	0.0952944	(0.45; 0.54)	92	0.487586	0.0944093	(0.44; 0.54)	107	0.4728	0.0746275	(0.44; 0.52)	78	0.455534	0.0934347	(0.42; 0.52)	54	0.460612	0.084189	(0.43; 0.52)	41	0.488454	0.101213	(0.45; 0.55)	0.0691294
Maximum Angular Velocity RMS around the Peak [deg/s]	Kinematic_Oscillations	1	105	1.55123	1.31248	(1.07; 2.38)	103	2.40798	1.51948	(1.80; 3.32)	94	2.41406	1.39505	(1.92; 3.32)	92	2.73729	1.4465	(2.00; 3.45)	107	2.74722	1.52332	(2.07; 3.59)	78	2.47515	1.40003	(1.80; 3.20)	54	3.25413	1.39983	(2.58; 3.98)	41	2.56765	1.36557	(1.97; 3.34)	3.36375e-16	5.62488e-06	2.28973e-06	1.44417e-08	6.01208e-12	6.85629e-06	1.86517e-14	0.000176637	1	0.999629	0.656536	1	0.00484734	1	0.999999
Maximum Angular Velocity Amplitude Rate [deg/s^2]	Kinematic_Oscillations	1	105	-0.00735941	0.024167	(-0.02; 0.01)	103	0.00176529	0.0172854	(-0.01; 0.01)	94	0.00603304	0.0167485	(-0.00; 0.01)	92	0.0035772	0.0146059	(-0.01; 0.01)	107	0.00354248	0.015961	(-0.01; 0.01)	78	0.0036661	0.0146714	(-0.01; 0.01)	54	0.00450772	0.0126097	(-0.00; 0.01)	41	0.00541341	0.00947393	(0.00; 0.01)	3.74304e-05	0.19965	3.24322e-05	0.0617847	0.0263191	0.0064451	0.0504517	0.00110753	0.491901	1	1	0.999197	0.999997	0.634727	0.910234
Acceleration Tremor Approximate Entropy []	Kinematic_Oscillations	1	105	0.871323	0.186736	(0.76; 0.94)	103	1.05213	0.222993	(0.91; 1.13)	94	1.09399	0.131607	(1.01; 1.14)	92	1.11812	0.123599	(1.06; 1.18)	107	1.12201	0.117449	(1.07; 1.19)	78	1.16907	0.0948134	(1.11; 1.20)	54	1.17151	0.158203	(1.06; 1.22)	41	1.17308	0.120854	(1.11; 1.23)	1.71919e-53	3.71834e-08	0	0	0	0	0	0	0.338014	0.000321622	4.3061e-06	6.02047e-11	2.37226e-07	8.04078e-08	0.796678
Acceleration Tremor Recurrence Rate []	Kinematic_Oscillations	1	105	0.484068	0.156468	(0.39; 0.55)	103	0.379987	0.201334	(0.29; 0.49)	94	0.340875	0.177781	(0.25; 0.43)	92	0.291439	0.140195	(0.21; 0.35)	107	0.270019	0.17151	(0.18; 0.35)	78	0.241939	0.147634	(0.19; 0.34)	54	0.252726	0.195263	(0.18; 0.37)	41	0.27561	0.185324	(0.17; 0.35)	1.53478e-31	0.000606996	9.83232e-09	3.10862e-15	0	0	3.10862e-15	4.54481e-12	0.623318	0.000773314	1.34784e-05	4.69739e-07	4.84507e-05	0.00086291	0.692028
Acceleration Tremor Determinism []	Kinematic_Oscillations	1	105	0.850443	0.108632	(0.79; 0.90)	103	0.760599	0.239033	(0.62; 0.86)	94	0.708134	0.213072	(0.58; 0.79)	92	0.629403	0.190482	(0.53; 0.72)	107	0.618444	0.252015	(0.48; 0.73)	78	0.557155	0.12931	(0.51; 0.64)	54	0.548448	0.293816	(0.46; 0.75)	41	0.583372	0.31482	(0.41; 0.72)	2.16762e-37	6.05879e-05	2.4925e-10	0	0	0	0	6.21725e-15	0.558767	0.000106857	2.11188e-05	3.23683e-08	7.43383e-06	0.000115148	0.375564
Acceleration Tremor Stability Index - Time EMD [Hz]	Kinematic_Oscillations	0	105	1.94131	0.177571	N.A.	103	1.96202	0.166113	N.A.	94	1.94633	0.148373	N.A.	92	1.89189	0.171953	N.A.	107	1.87664	0.17159	N.A.	78	1.88513	0.163637	N.A.	54	1.90882	0.18262	N.A.	41	1.91093	0.175349	N.A.	0.00163921	0.999998	1	0.689476	0.142595	0.527712	0.999697	0.999986	1	0.104451	0.00756677	0.0682755	0.830181	0.950769	0.552911
Acceleration Tremor Stability Index Threshold - Time EMD [Hz]	Kinematic_Oscillations	0	105	1.63031	0.150305	N.A.	103	1.6293	0.168678	N.A.	94	1.58405	0.139447	N.A.	92	1.55011	0.160292	N.A.	107	1.53661	0.140679	N.A.	78	1.52572	0.148598	N.A.	54	1.55829	0.180306	N.A.	41	1.53679	0.177695	N.A.	1.78285e-07	1	0.651609	0.00941798	0.000392622	0.000235917	0.153933	0.0324725	0.700994	0.0118418	0.000531108	0.000311903	0.175493	0.0376908	0.984434
Acceleration Tremor Stability Index - Frequency EMD [Hz]	Kinematic_Oscillations	0	105	4.36288	1.43479	N.A.	103	4.47798	1.5173	N.A.	94	3.96282	1.34407	N.A.	92	4.04481	1.41252	N.A.	107	4.12048	1.46033	N.A.	78	4.19801	1.60688	N.A.	54	3.78534	1.36804	N.A.	41	3.82205	1.44769	N.A.	0.0355323	1	0.781981	0.976833	0.999206	1	0.397128	0.713681	0.310486	0.662928	0.887847	0.998048	0.123394	0.340689	1
Acceleration Tremor Signal-to-Noise Ratio - EMD [dB]	Kinematic_Oscillations	0	105	-2.4801	1.2301	N.A.	103	-2.75775	1.08519	N.A.	94	-3.15249	0.920571	N.A.	92	-2.94074	0.998408	N.A.	107	-2.90327	1.00501	N.A.	78	-3.17617	0.836128	N.A.	54	-2.98442	1.08135	N.A.	41	-2.83703	0.984176	N.A.	7.45687e-05	0.780355	0.000147853	0.0503142	0.0787639	0.00021021	0.0966356	0.82674	0.189628	0.998926	0.999965	0.179848	0.997385	1	0.992921
Acceleration Tremor Mean Harmonic Power - EMD [Log((mm/s^2)^2/Hz)]	Kinematic_Oscillations	1	105	11.3777	1.16312	(10.91; 12.07)	103	12.2939	1.19484	(11.67; 12.87)	94	12.2321	0.854551	(11.87; 12.72)	92	12.2949	1.05355	(11.79; 12.85)	107	12.4693	0.698253	(12.11; 12.81)	78	12.3131	0.801484	(11.84; 12.64)	54	12.5169	0.791504	(12.15; 12.94)	41	12.3769	0.598107	(12.02; 12.62)	1.11427e-18	1.39306e-08	1.25363e-09	3.99676e-11	0	2.50268e-08	1.60405e-12	4.40534e-07	1	0.999954	0.601811	1	0.407295	0.999988	1
Acceleration RMS [mm/s^2]	Kinematic_Oscillations	1	105	4628.49	2393.26	(3532.39; 5925.66)	103	5673.68	2023.12	(4707.74; 6730.85)	94	5145.64	2094.51	(4189.62; 6284.13)	92	5159.24	2755.81	(3995.41; 6751.22)	107	5702.51	2179.94	(4464.99; 6644.94)	78	4648.2	2467.05	(3624.79; 6091.84)	54	5056.54	2021.65	(4352.60; 6374.24)	41	5239.59	1816.63	(4212.15; 6028.78)	8.48376e-05	0.000158448	0.465438	0.265056	0.00277653	1	0.496631	0.904916	0.606685	0.841419	1	0.0068979	0.981947	0.940149	1
Angular Velocity RMS [deg/s]	Kinematic_Oscillations	1	105	5.36759	5.01917	(3.54; 8.56)	103	7.8828	4.64133	(6.14; 10.78)	94	7.45425	4.62296	(5.78; 10.40)	92	7.86121	5.36597	(5.16; 10.53)	107	7.9131	6.0308	(5.35; 11.38)	78	6.47659	3.50414	(5.14; 8.64)	54	8.92348	6.35574	(6.22; 12.58)	41	6.5277	5.66473	(4.64; 10.30)	8.31323e-07	0.000101484	0.00155546	0.00389314	0.000152246	0.660895	7.31763e-06	0.711811	1	1	1	0.53487	0.997305	0.986702	1
3D Acceleration Relative Power in the Band of Voluntary Motion []	Frequency	0	105	0.79017	0.0802536	N.A.	103	0.745468	0.0932728	N.A.	94	0.694506	0.104873	N.A.	92	0.683556	0.102903	N.A.	107	0.688992	0.100027	N.A.	78	0.655345	0.100564	N.A.	54	0.649645	0.109835	N.A.	41	0.683079	0.116475	N.A.	1.53536e-24	0.0337822	7.15291e-10	4.99245e-12	1.01279e-11	0	6.21725e-15	2.07238e-07	0.00958279	0.000446672	0.00118953	6.86136e-08	3.92537e-07	0.0195933	1
3D Acceleration Relative Power in the Band of Dyskinetic Motion []	Frequency	0	105	0.123789	0.052659	N.A.	103	0.147455	0.0634514	N.A.	94	0.164706	0.0596989	N.A.	92	0.16188	0.0680394	N.A.	107	0.144511	0.0604028	N.A.	78	0.157582	0.0585725	N.A.	54	0.152097	0.0614115	N.A.	41	0.141945	0.0606885	N.A.	6.49811e-05	0.132007	6.93871e-05	0.000356157	0.309053	0.00586066	0.142336	0.954548	0.736748	0.943927	1	0.999829	1	1	1
3D Acceleration Relative Power in the Band of Parkinsonian Tremor []	Frequency	1	105	0.0839346	0.0585676	(0.06; 0.11)	103	0.0910001	0.0559551	(0.07; 0.13)	94	0.115355	0.0574027	(0.09; 0.14)	92	0.126231	0.0532034	(0.10; 0.16)	107	0.129585	0.0555652	(0.11; 0.16)	78	0.149038	0.062382	(0.11; 0.18)	54	0.158631	0.0770296	(0.11; 0.18)	41	0.135062	0.0608913	(0.11; 0.17)	2.60949e-26	0.703495	2.7485e-06	4.59476e-09	2.78098e-11	0	1.86517e-14	3.09095e-07	0.0237406	0.000300796	1.18256e-05	3.60759e-10	4.77655e-09	0.000834612	0.999925
3D Acceleration Relative Power in the Band of Physiological Tremor []	Frequency	1	105	0.0515549	0.0316881	(0.03; 0.07)	103	0.0668661	0.0431829	(0.05; 0.09)	94	0.0758117	0.0396407	(0.06; 0.10)	92	0.0821214	0.0365792	(0.06; 0.10)	107	0.0855983	0.041922	(0.07; 0.11)	78	0.0952403	0.0519432	(0.07; 0.12)	54	0.0964088	0.0421093	(0.08; 0.12)	41	0.0888128	0.0437592	(0.06; 0.11)	3.44473e-25	0.0213037	4.47769e-09	2.33856e-10	5.28466e-14	0	1.05693e-13	1.67123e-07	0.053476	0.0107445	0.000164489	1.67412e-07	1.17332e-05	0.0291085	1
3D Acceleration Relative Power around 2Hz []	Frequency	0	105	0.391921	0.0731093	N.A.	103	0.391492	0.0702482	N.A.	94	0.370612	0.0651455	N.A.	92	0.355411	0.0678992	N.A.	107	0.330792	0.0751689	N.A.	78	0.317296	0.070012	N.A.	54	0.308661	0.0642748	N.A.	41	0.313136	0.0764981	N.A.	2.34821e-23	1	0.614343	0.00849443	1.34797e-08	9.66285e-11	1.1726e-10	5.83693e-08	0.662385	0.0105935	2.12386e-08	1.54067e-10	1.74304e-10	7.80918e-08	0.986052
3D Acceleration Relative Power around 5Hz []	Frequency	1	105	0.290138	0.0728772	(0.26; 0.33)	103	0.293568	0.0577395	(0.26; 0.32)	94	0.300881	0.0612984	(0.27; 0.33)	92	0.321158	0.083062	(0.28; 0.36)	107	0.321724	0.0699858	(0.29; 0.36)	78	0.337201	0.0634768	(0.31; 0.37)	54	0.343726	0.0565989	(0.32; 0.37)	41	0.33853	0.0732595	(0.30; 0.37)	2.81242e-14	1	0.999986	0.00861518	0.000796849	4.11857e-06	6.52292e-07	0.000469655	0.999945	0.0068515	0.000616096	3.12574e-06	4.99706e-07	0.000379529	0.249592
3D Acceleration Relative Power around 8Hz []	Frequency	0	105	0.2156	0.0407168	N.A.	103	0.210278	0.037511	N.A.	94	0.216695	0.0322392	N.A.	92	0.21264	0.0361115	N.A.	107	0.224475	0.0383714	N.A.	78	0.228153	0.0369976	N.A.	54	0.230059	0.0348511	N.A.	41	0.227063	0.0340283	N.A.	0.00142846	0.99995	1	1	0.902682	0.477464	0.421423	0.931871	0.999124	1	0.140185	0.0353213	0.0399717	0.323062	1
3D Acceleration Relative Power around 11Hz []	Frequency	1	105	0.0952106	0.030443	(0.08; 0.11)	103	0.0997783	0.0340428	(0.08; 0.12)	94	0.104614	0.0239972	(0.10; 0.12)	92	0.108875	0.0287481	(0.09; 0.12)	107	0.111012	0.0353027	(0.10; 0.13)	78	0.112088	0.0271023	(0.10; 0.13)	54	0.111293	0.0281423	(0.10; 0.13)	41	0.118024	0.028719	(0.10; 0.13)	3.79662e-10	0.961809	0.00388866	0.00910274	1.1826e-06	7.34959e-07	0.00056548	5.9855e-05	0.510164	0.700262	0.00331214	0.00134091	0.0907694	0.0116997	1
Acceleration Tremor Principal Component Relative Power in the Band of Dyskinetic Motion []	Frequency	1	105	0.126341	0.0655647	(0.10; 0.16)	103	0.13455	0.058623	(0.10; 0.16)	94	0.1196	0.0476654	(0.10; 0.15)	92	0.112803	0.0648589	(0.09; 0.15)	107	0.0954054	0.0505073	(0.07; 0.12)	78	0.0812862	0.0469399	(0.06; 0.11)	54	0.081838	0.0434481	(0.07; 0.11)	41	0.0825019	0.0471987	(0.07; 0.11)	2.94434e-19	1	1	0.512182	5.92784e-06	4.03724e-09	1.12569e-06	0.000280873	0.99999	0.278983	1.2441e-06	7.21232e-10	2.88561e-07	9.98016e-05	0.975676
Acceleration Tremor Principal Component Relative Power in the Band of Parkinsonian Tremor []	Frequency	1	105	0.527292	0.0749763	(0.49; 0.56)	103	0.517451	0.0847785	(0.46; 0.54)	94	0.483592	0.0750155	(0.45; 0.53)	92	0.500687	0.0888612	(0.46; 0.55)	107	0.513636	0.07002	(0.48; 0.55)	78	0.508405	0.0850059	(0.47; 0.55)	54	0.528407	0.0783979	(0.48; 0.56)	41	0.521057	0.1055	(0.47; 0.58)	0.000319853	0.843879	0.000114187	0.122953	0.955797	0.69919	1	1	0.138814	0.999962	1	1	0.9998	0.999996	0.923971
Acceleration Tremor Principal Component Relative Power in the Band of Physiological Tremor []	Frequency	1	105	0.203634	0.0787853	(0.17; 0.25)	103	0.231106	0.0769916	(0.19; 0.27)	94	0.244669	0.0848637	(0.21; 0.30)	92	0.244941	0.0700317	(0.21; 0.28)	107	0.256211	0.0765612	(0.22; 0.30)	78	0.288138	0.0701522	(0.25; 0.32)	54	0.26821	0.08804	(0.22; 0.31)	41	0.249002	0.0728004	(0.22; 0.30)	6.83726e-14	0.160761	8.50532e-05	0.00120295	1.34716e-07	3.01537e-13	6.12838e-06	0.00111532	0.738753	0.990489	0.0568419	6.50717e-06	0.0969877	0.690599	1
Acceleration Tremor Principal Component Relative Power around 2Hz []	Frequency	1	105	0.20619	0.0794355	(0.16; 0.24)	103	0.200345	0.0750004	(0.16; 0.24)	94	0.190817	0.0785298	(0.17; 0.25)	92	0.190166	0.0807017	(0.15; 0.23)	107	0.163158	0.063785	(0.14; 0.20)	78	0.138641	0.0655929	(0.11; 0.18)	54	0.152915	0.076556	(0.12; 0.19)	41	0.148192	0.0765622	(0.12; 0.20)	2.16904e-14	1	1	0.997786	0.000597537	1.39973e-07	6.52284e-05	0.00422257	1	0.999609	0.00114551	3.24037e-07	0.00011702	0.00641814	0.999913
Acceleration Tremor Principal Component Relative Power around 5Hz []	Frequency	0	105	0.451593	0.0708973	N.A.	103	0.431728	0.0605844	N.A.	94	0.417108	0.0520597	N.A.	92	0.436959	0.0608397	N.A.	107	0.443508	0.0635032	N.A.	78	0.42711	0.0649799	N.A.	54	0.452152	0.0654261	N.A.	41	0.455716	0.0702891	N.A.	0.000815056	0.490857	0.00375819	0.956033	0.999995	0.241108	1	1	0.955972	1	0.995809	1	0.79472	0.684228	0.605578
Acceleration Tremor Principal Component Relative Power around 8Hz []	Frequency	0	105	0.254294	0.0607048	N.A.	103	0.267334	0.0501467	N.A.	94	0.272786	0.0474058	N.A.	92	0.264687	0.0495622	N.A.	107	0.275243	0.0477562	N.A.	78	0.290149	0.0458675	N.A.	54	0.272122	0.0463924	N.A.	41	0.262954	0.0487345	N.A.	0.000506902	0.833491	0.241797	0.98887	0.0683483	6.38572e-05	0.627718	0.999994	1	1	0.999738	0.070538	1	1	0.999866
Acceleration Tremor Principal Component Relative Power around 11Hz []	Frequency	1	105	0.0860097	0.0434646	(0.06; 0.10)	103	0.0960753	0.040988	(0.08; 0.12)	94	0.102496	0.0412118	(0.09; 0.13)	92	0.104732	0.0343561	(0.09; 0.12)	107	0.110105	0.0449182	(0.09; 0.13)	78	0.124739	0.0469041	(0.10; 0.15)	54	0.114789	0.0428763	(0.09; 0.14)	41	0.11375	0.028433	(0.10; 0.13)	2.9842e-15	0.285132	0.000373026	0.00135435	3.83006e-07	1.77192e-13	1.06998e-06	7.26684e-06	0.816434	0.95734	0.0488657	1.48424e-06	0.0183472	0.0320145	1
Dominant Acceleration Tremor Relative Power in the Band of Dyskinetic Motion []	Frequency	1	105	0.270281	0.111543	(0.23; 0.34)	103	0.265826	0.0793393	(0.23; 0.31)	94	0.272226	0.0822937	(0.24; 0.32)	92	0.264981	0.108048	(0.20; 0.31)	107	0.22971	0.0950027	(0.19; 0.29)	78	0.201374	0.0867532	(0.17; 0.25)	54	0.202121	0.0883405	(0.18; 0.26)	41	0.216489	0.111759	(0.18; 0.29)	1.563e-11	1	1	0.993788	0.00411512	9.36097e-07	8.24858e-05	0.0252955	1	1	0.0593712	3.56471e-05	0.00129702	0.144205	0.999236
Dominant Acceleration Tremor Relative Power in the Band of Parkinsonian Tremor []	Frequency	0	105	0.532988	0.0683154	N.A.	103	0.519678	0.0576787	N.A.	94	0.486514	0.0519292	N.A.	92	0.502748	0.0676333	N.A.	107	0.52095	0.063795	N.A.	78	0.518315	0.0681576	N.A.	54	0.530363	0.0678718	N.A.	41	0.526994	0.0702931	N.A.	8.82495e-06	0.98209	1.12707e-05	0.0269918	0.994751	0.976382	1	1	0.00830933	0.849325	1	1	0.99998	1	0.913923
Dominant Acceleration Tremor Relative Power in the Band of Physiological Tremor []	Frequency	0	105	0.202643	0.0645065	N.A.	103	0.229362	0.0571186	N.A.	94	0.255972	0.0605692	N.A.	92	0.252365	0.0544811	N.A.	107	0.256598	0.0638279	N.A.	78	0.27836	0.0630149	N.A.	54	0.265081	0.0669259	N.A.	41	0.25711	0.0583383	N.A.	1.44707e-16	0.0463392	3.85747e-08	5.13397e-07	6.97302e-09	1.86517e-14	5.02208e-08	4.54356e-05	0.0640736	0.22139	0.0359545	3.5553e-06	0.0149297	0.330052	1
Dominant Acceleration Tremor Relative Power around 2Hz []	Frequency	1	105	0.202576	0.0853661	(0.16; 0.25)	103	0.195734	0.0789177	(0.16; 0.24)	94	0.189796	0.0734427	(0.17; 0.24)	92	0.185255	0.0927382	(0.14; 0.23)	107	0.156007	0.0668063	(0.13; 0.20)	78	0.143334	0.0747221	(0.11; 0.18)	54	0.143374	0.075215	(0.11; 0.19)	41	0.151929	0.0757615	(0.12; 0.20)	4.44643e-15	1	1	0.611932	7.19962e-05	2.29308e-08	3.58948e-06	0.00414242	1	0.945827	0.000774614	4.05889e-07	3.23128e-05	0.0174425	0.973931
Dominant Acceleration Tremor Relative Power around 5Hz []	Frequency	0	105	0.452677	0.0711755	N.A.	103	0.438457	0.0611814	N.A.	94	0.418579	0.0520402	N.A.	92	0.434843	0.0622428	N.A.	107	0.452049	0.067681	N.A.	78	0.441777	0.0719095	N.A.	54	0.457759	0.0682012	N.A.	41	0.456404	0.0701795	N.A.	0.00134298	0.969172	0.00711204	0.802374	1	0.999817	1	1	0.611706	1	0.981045	1	0.900148	0.983918	0.928587
Dominant Acceleration Tremor Relative Power around 8Hz []	Frequency	0	105	0.25111	0.0610479	N.A.	103	0.263038	0.0495844	N.A.	94	0.270419	0.0466627	N.A.	92	0.266724	0.0481425	N.A.	107	0.266268	0.0473708	N.A.	78	0.278433	0.0542423	N.A.	54	0.270836	0.0523795	N.A.	41	0.260809	0.0469857	N.A.	0.0331453	0.936627	0.205204	0.612371	0.594219	0.0108219	0.461569	0.999962	0.999973	1	1	0.730934	0.999997	1	1
Dominant Acceleration Tremor Relative Power around 11Hz []	Frequency	1	105	0.0823282	0.0412424	(0.06; 0.10)	103	0.0917499	0.0335017	(0.08; 0.11)	94	0.103644	0.0416017	(0.09; 0.13)	92	0.104714	0.0407623	(0.08; 0.13)	107	0.110309	0.0451756	(0.09; 0.13)	78	0.12406	0.0461481	(0.10; 0.15)	54	0.114441	0.0403008	(0.09; 0.13)	41	0.108129	0.0431171	(0.09; 0.14)	1.06197e-16	0.316825	5.25866e-06	7.09937e-06	6.09887e-08	3.73035e-14	2.69087e-07	1.04164e-05	0.139143	0.156696	0.0142894	3.91284e-07	0.00651267	0.0360092	1
Angular Velocity Tremor Principal Component Relative Power in the Band of Dyskinetic Motion []	Frequency	1	105	0.322641	0.171509	(0.26; 0.43)	103	0.339064	0.139026	(0.26; 0.40)	94	0.342235	0.142107	(0.26; 0.40)	92	0.301655	0.146438	(0.23; 0.37)	107	0.268974	0.140548	(0.21; 0.35)	78	0.238061	0.125969	(0.18; 0.30)	54	0.214866	0.110031	(0.18; 0.29)	41	0.28979	0.156886	(0.21; 0.37)	8.08771e-14	1	1	0.745428	0.00422428	2.51359e-06	1.39063e-06	0.531207	1	0.430684	0.000966216	4.11187e-07	2.66412e-07	0.304429	0.770361
Angular Velocity Tremor Principal Component Relative Power in the Band of Parkinsonian Tremor []	Frequency	0	105	0.424081	0.0976625	N.A.	103	0.409066	0.094893	N.A.	94	0.386386	0.087846	N.A.	92	0.41318	0.0889226	N.A.	107	0.4354	0.0997731	N.A.	78	0.471505	0.108361	N.A.	54	0.47932	0.11836	N.A.	41	0.425805	0.111237	N.A.	1.01277e-08	0.999878	0.192065	1	1	0.0394627	0.02555	1	0.960741	1	0.79311	0.000861587	0.000784389	0.999996	0.851095
Angular Velocity Tremor Principal Component Relative Power in the Band of Physiological Tremor []	Frequency	1	105	0.0672647	0.0477102	(0.05; 0.09)	103	0.0642708	0.0331835	(0.05; 0.08)	94	0.0651396	0.0398478	(0.05; 0.09)	92	0.0666768	0.0299366	(0.05; 0.08)	107	0.0618307	0.0338431	(0.05; 0.08)	78	0.0683047	0.0447292	(0.05; 0.09)	54	0.0627881	0.0370956	(0.05; 0.09)	41	0.0682081	0.0450691	(0.05; 0.09)	0.84373
Angular Velocity Tremor Principal Component Relative Power around 2Hz []	Frequency	0	105	0.437714	0.114417	N.A.	103	0.448234	0.11224	N.A.	94	0.460095	0.103792	N.A.	92	0.426566	0.102714	N.A.	107	0.408072	0.106388	N.A.	78	0.366152	0.113553	N.A.	54	0.36268	0.121741	N.A.	41	0.416531	0.126812	N.A.	2.62443e-09	1	0.99153	1	0.780106	0.000533697	0.00173469	0.999956	1	0.995369	0.225022	3.0645e-05	0.000154766	0.974612	0.68211
Angular Velocity Tremor Principal Component Relative Power around 5Hz []	Frequency	0	105	0.419783	0.089376	N.A.	103	0.418944	0.0913191	N.A.	94	0.414236	0.0820593	N.A.	92	0.439836	0.0848575	N.A.	107	0.463123	0.0909212	N.A.	78	0.497935	0.0962237	N.A.	54	0.504198	0.109005	N.A.	41	0.45254	0.107702	N.A.	1.30447e-13	1	1	0.978195	0.0179969	5.68664e-07	1.73709e-06	0.787383	1	0.966439	0.0150574	4.61388e-07	1.42684e-06	0.751883	0.814572
Angular Velocity Tremor Principal Component Relative Power around 8Hz []	Frequency	1	105	0.104249	0.0644263	(0.08; 0.14)	103	0.0973292	0.0549234	(0.08; 0.13)	94	0.0943104	0.0446646	(0.07; 0.12)	92	0.104675	0.053415	(0.08; 0.13)	107	0.0997598	0.0579903	(0.08; 0.13)	78	0.102289	0.0576135	(0.08; 0.14)	54	0.104051	0.0587761	(0.07; 0.13)	41	0.0900451	0.0699094	(0.07; 0.14)	0.62984
Angular Velocity Tremor Principal Component Relative Power around 11Hz []	Frequency	1	105	0.0226903	0.0144823	(0.02; 0.03)	103	0.0218098	0.0117843	(0.02; 0.03)	94	0.0211161	0.0125083	(0.02; 0.03)	92	0.023658	0.0113428	(0.02; 0.03)	107	0.0218087	0.0146963	(0.01; 0.03)	78	0.0248656	0.0191112	(0.02; 0.04)	54	0.0211252	0.0144748	(0.02; 0.03)	41	0.0219666	0.0199576	(0.02; 0.04)	0.587092
Dominant Angular Velocity Tremor Relative Power in the Band of Dyskinetic Motion []	Frequency	0	105	0.536832	0.1125	N.A.	103	0.558372	0.102069	N.A.	94	0.569006	0.107966	N.A.	92	0.550007	0.114231	N.A.	107	0.529182	0.112077	N.A.	78	0.488812	0.135552	N.A.	54	0.494175	0.135779	N.A.	41	0.531282	0.131575	N.A.	3.87711e-05	0.996581	0.779392	1	1	0.156517	0.565964	1	1	1	0.870375	0.00221079	0.0306622	0.998594	0.999834
Dominant Angular Velocity Tremor Relative Power in the Band of Parkinsonian Tremor []	Frequency	0	105	0.40866	0.0966843	N.A.	103	0.391044	0.0892744	N.A.	94	0.382105	0.090702	N.A.	92	0.401606	0.101206	N.A.	107	0.428299	0.105812	N.A.	78	0.459624	0.114364	N.A.	54	0.464205	0.123517	N.A.	41	0.423556	0.119386	N.A.	1.48158e-07	0.998961	0.867537	1	0.993645	0.0269226	0.0366186	1	1	1	0.222221	0.000295673	0.000742652	0.923268	0.997839
Dominant Angular Velocity Tremor Relative Power in the Band of Physiological Tremor []	Frequency	1	105	0.0687933	0.0496654	(0.05; 0.10)	103	0.0653354	0.0323882	(0.05; 0.08)	94	0.0664003	0.0388133	(0.05; 0.09)	92	0.0631052	0.0340205	(0.05; 0.08)	107	0.0603567	0.0381102	(0.04; 0.08)	78	0.0686711	0.0552091	(0.05; 0.10)	54	0.0631072	0.0247101	(0.05; 0.07)	41	0.0598335	0.038459	(0.05; 0.08)	0.696918
Dominant Angular Velocity Tremor Relative Power around 2Hz []	Frequency	0	105	0.456151	0.112167	N.A.	103	0.470804	0.106636	N.A.	94	0.462033	0.108132	N.A.	92	0.440668	0.117051	N.A.	107	0.417089	0.11232	N.A.	78	0.374597	0.128033	N.A.	54	0.381178	0.126664	N.A.	41	0.413794	0.13015	N.A.	3.21141e-09	0.999997	1	0.999994	0.332092	8.37736e-05	0.00338934	0.743304	1	0.869295	0.022771	1.25184e-06	0.000137114	0.198198	0.998581
Dominant Angular Velocity Tremor Relative Power around 5Hz []	Frequency	0	105	0.4046	0.0879674	N.A.	103	0.400587	0.0876706	N.A.	94	0.409895	0.0872063	N.A.	92	0.429793	0.0979231	N.A.	107	0.454899	0.0978198	N.A.	78	0.48522	0.100294	N.A.	54	0.493633	0.108532	N.A.	41	0.465351	0.117092	N.A.	7.48999e-14	1	1	0.853906	0.00413239	7.79417e-07	1.20897e-06	0.0172574	1	0.622521	0.00129283	1.84683e-07	3.35304e-07	0.00772038	0.991835
Dominant Angular Velocity Tremor Relative Power around 8Hz []	Frequency	1	105	0.102711	0.0629522	(0.08; 0.14)	103	0.0981674	0.049244	(0.08; 0.12)	94	0.0960196	0.0414485	(0.07; 0.11)	92	0.0967526	0.0491879	(0.07; 0.12)	107	0.097483	0.0483933	(0.08; 0.13)	78	0.106676	0.0653494	(0.07; 0.14)	54	0.0992277	0.0530058	(0.07; 0.13)	41	0.0826327	0.0528822	(0.07; 0.12)	0.335972
Dominant Angular Velocity Tremor Relative Power around 11Hz []	Frequency	1	105	0.0216264	0.0184125	(0.01; 0.03)	103	0.0216017	0.0123703	(0.02; 0.03)	94	0.0211477	0.0139406	(0.01; 0.03)	92	0.0213714	0.0140313	(0.02; 0.03)	107	0.020378	0.0154826	(0.01; 0.03)	78	0.0248595	0.0195495	(0.02; 0.04)	54	0.0202222	0.0127208	(0.02; 0.03)	41	0.0225876	0.014225	(0.02; 0.03)	0.829175
Acceleration Tremor Stability Index - Time [Hz]	Kinematic_Oscillations	1	105	2.42552	0.629354	(2.07; 2.70)	103	2.36101	0.737603	(1.93; 2.67)	94	2.31023	0.471529	(2.13; 2.60)	92	2.3809	0.516931	(2.02; 2.53)	107	2.25468	0.605529	(2.00; 2.61)	78	2.25893	0.613457	(2.02; 2.64)	54	2.19339	0.506314	(1.99; 2.49)	41	2.12493	0.503532	(1.89; 2.39)	0.067243
Acceleration Tremor Stability Index Threshold - Time [Hz]	Kinematic_Oscillations	1	105	2.00416	0.75981	(1.73; 2.49)	103	1.85954	0.701649	(1.54; 2.24)	94	1.86476	0.487929	(1.62; 2.11)	92	1.85033	0.445583	(1.61; 2.06)	107	1.73221	0.448725	(1.53; 1.98)	78	1.80038	0.525899	(1.53; 2.05)	54	1.70505	0.374956	(1.52; 1.90)	41	1.68319	0.335918	(1.58; 1.91)	0.000454741	0.307897	0.417646	0.341798	0.00111427	0.0764871	0.00147621	0.0335154	1	1	0.962628	1	0.744789	0.995134	1
Acceleration Tremor Stability Index - Frequency [Hz]	Kinematic_Oscillations	1	105	3.3	2.2875	(2.27; 4.56)	103	3.1	1.94375	(2.34; 4.28)	94	3.4875	2.1	(2.40; 4.50)	92	2.825	2.425	(1.86; 4.29)	107	2.85	1.80625	(2.16; 3.96)	78	2.7125	2.175	(2.00; 4.18)	54	2.975	1.65	(2.00; 3.65)	41	3.15	2.28333	(1.97; 4.26)	0.146454
Acceleration Tremor Signal-to-Noise Ratio [dB]	Kinematic_Oscillations	1	105	2.17096	10.6689	(-5.52; 5.14)	103	2.05681	9.63296	(-4.94; 4.70)	94	0.846836	8.47997	(-5.49; 2.99)	92	-1.89129	7.49039	(-5.96; 1.54)	107	-3.29807	7.13927	(-6.91; 0.23)	78	-4.51292	6.40884	(-6.91; -0.51)	54	-5.63347	5.85923	(-8.06; -2.20)	41	-4.56202	9.1584	(-8.16; 0.99)	4.41955e-11	1	0.998827	0.0440107	0.0004512	8.93893e-05	7.54702e-06	0.0060964	0.999442	0.0540939	0.000620169	0.000122328	1.02534e-05	0.00733268	0.83133
Acceleration Tremor Mean Harmonic Power [Log((mm/s^2)^2/Hz)]	Kinematic_Oscillations	1	105	11.6631	1.09239	(11.15; 12.25)	103	12.2677	0.941343	(11.78; 12.72)	94	12.2179	0.714883	(11.91; 12.62)	92	12.2762	0.786947	(11.88; 12.67)	107	12.2122	0.745706	(11.92; 12.66)	78	12.0008	0.852956	(11.55; 12.41)	54	12.2573	0.795971	(11.82; 12.62)	41	12.0918	0.627003	(11.77; 12.40)	2.51397e-08	1.79507e-06	1.53408e-05	3.39656e-06	1.8286e-06	0.163821	0.000801383	0.138706	1	1	1	0.473939	1	0.998075	1
3D Acceleration Spectral Peak Frequency [Hz]	Frequency	1	105	0.6	0.2	(0.50; 0.70)	103	0.5	0.1	(0.50; 0.60)	94	0.5	0.15	(0.50; 0.65)	92	0.5	0.1	(0.50; 0.60)	107	0.6	0.2	(0.50; 0.70)	78	0.5	0.2	(0.50; 0.70)	54	0.7	0.3	(0.50; 0.80)	41	0.55	0.2	(0.50; 0.70)	0.00281975	0.197545	1	1	1	1	0.63012	1	0.79328	0.678434	0.036568	0.625519	0.00048299	0.510058	1
Acceleration Tremor Principal Component Spectral Peak Frequency [Hz]	Frequency	1	105	4.7	1.8	(3.70; 5.50)	103	4.3	1.575	(3.62; 5.20)	94	4.2	1.5	(3.60; 5.10)	92	4.3	1.05	(3.75; 4.80)	107	4.6	1.35	(4.03; 5.38)	78	4.85	1.5	(4.20; 5.70)	54	4.75	1.1	(4.20; 5.30)	41	4.7	1.2125	(4.29; 5.50)	0.00393279	0.999995	0.99895	0.774813	1	0.9958	0.988283	0.998423	1	0.999952	0.977339	0.545691	0.534787	0.763179	1
Dominant Acceleration Tremor Spectral Peak Frequency [Hz]	Frequency	1	105	4.8	1.825	(3.80; 5.62)	103	4.5	1.875	(3.62; 5.50)	94	4.25	1.3	(3.60; 4.90)	92	4.2	1.2	(3.60; 4.80)	107	4.5	1.275	(3.90; 5.18)	78	4.75	1.4	(4.10; 5.50)	54	4.7	1.3	(4.00; 5.30)	41	4.7	1.475	(4.03; 5.50)	0.00151212	0.999633	0.222201	0.035459	0.999992	1	1	1	0.985436	0.654738	1	0.992171	0.982184	0.999983	1
Angular Velocity Tremor Principal Component Spectral Peak Frequency [Hz]	Frequency	1	105	3.1	0.9	(2.60; 3.50)	103	2.9	0.9	(2.60; 3.50)	94	3	0.8	(2.70; 3.50)	92	3.2	0.9	(2.85; 3.75)	107	3.3	1	(2.90; 3.90)	78	3.5	1.2	(3.00; 4.20)	54	3.5	0.9	(3.20; 4.10)	41	3.3	1.05	(2.80; 3.85)	8.92229e-10	0.999977	1	0.97368	0.0424744	0.0016538	0.0002119	0.954107	1	0.290568	0.000912803	2.37969e-05	3.47012e-06	0.394017	0.902381
Dominant Angular Velocity Tremor Spectral Peak Frequency [Hz]	Frequency	1	105	3	0.9	(2.60; 3.50)	103	2.8	0.7	(2.60; 3.30)	94	3.05	0.8	(2.70; 3.50)	92	3.2	0.8	(2.80; 3.60)	107	3.3	0.975	(2.90; 3.88)	78	3.4	1	(3.00; 4.00)	54	3.5	0.9	(3.20; 4.10)	41	3.3	1.025	(2.90; 3.93)	3.07376e-10	0.984054	1	0.951419	0.0532633	0.00352284	0.000200164	0.244024	0.859002	0.0597369	0.000133525	5.86067e-06	3.34125e-07	0.00634589	0.999159
3D Acceleration Spectral Peak Amplitude [(mm/s^2)^2/Hz]	Frequency	1	105	1.50061e+06	2.02839e+06	(700184.39; 2728571.17)	103	2.37466e+06	1.74574e+06	(1581802.27; 3327545.73)	94	2.14361e+06	1.60614e+06	(1331767.93; 2937911.50)	92	1.80508e+06	2.21917e+06	(1077748.97; 3296922.32)	107	1.7325e+06	1.47583e+06	(1093650.80; 2569476.83)	78	1.34391e+06	1.34691e+06	(966078.78; 2312987.23)	54	1.59532e+06	1.53032e+06	(1155250.68; 2685571.31)	41	1.51979e+06	1.5872e+06	(810325.66; 2397524.87)	7.41502e-06	8.42037e-05	0.0247815	0.364024	0.963328	1	0.997932	1	0.998942	0.622545	0.0514697	0.000347893	0.247503	0.0145883	0.999999
Acceleration Tremor Principal Component Spectral Peak Amplitude [(mm/s^2)^2/Hz]	Frequency	1	105	895657	863503	(540555.28; 1404058.20)	103	1.58335e+06	1.5275e+06	(1061854.41; 2589351.99)	94	1.77313e+06	1.26117e+06	(993160.63; 2254327.64)	92	1.88779e+06	1.72655e+06	(1182805.10; 2909351.16)	107	1.79419e+06	1.23082e+06	(1274330.45; 2505145.60)	78	1.43848e+06	1.68711e+06	(843865.39; 2530979.38)	54	1.77947e+06	1.3681e+06	(1365502.86; 2733604.66)	41	1.56892e+06	1.68674e+06	(882797.88; 2569533.49)	2.96517e-11	5.58195e-06	6.94601e-06	9.30296e-09	4.7867e-09	0.00110341	5.12026e-08	0.00354288	1	0.999034	0.999768	1	0.926592	1	0.999794
Dominant Acceleration Tremor Spectral Peak Amplitude [(mm/s^2)^2/Hz]	Frequency	1	105	503313	533935	(313439.89; 847374.56)	103	902936	758870	(638109.30; 1396979.60)	94	1.00103e+06	801905	(582598.84; 1384503.39)	92	1.05365e+06	955656	(663417.92; 1619074.07)	107	1.1193e+06	840163	(760072.10; 1600235.14)	78	903556	998831	(521685.28; 1520515.85)	54	1.21376e+06	1.04989e+06	(723764.97; 1773653.68)	41	1.02422e+06	825351	(596718.34; 1422069.61)	3.05446e-11	3.93073e-05	9.43428e-06	7.51556e-08	3.6005e-10	0.000525751	8.00524e-08	0.00248842	1	0.998542	0.816248	1	0.780113	1	0.999999
Angular Velocity Tremor Principal Component Spectral Peak Amplitude [(deg/s)^2/Hz]	Frequency	1	105	6.39241	10.1297	(2.50; 12.63)	103	12.5135	15.3869	(6.10; 21.49)	94	13.6527	12.0823	(6.70; 18.79)	92	11.8715	14.4628	(6.14; 20.60)	107	11.8603	14.2814	(6.55; 20.83)	78	8.63655	9.12557	(4.74; 13.87)	54	13.5671	12.6309	(8.72; 21.35)	41	12.2031	9.87245	(5.42; 15.30)	8.81735e-06	0.000570283	0.000768845	0.0114248	0.00158615	0.991728	0.000311925	0.553143	1	1	1	0.275665	0.999999	0.99997	1
Dominant Angular Velocity Tremor Spectral Peak Amplitude [(deg/s)^2/Hz]	Frequency	1	105	4.21826	8.07505	(1.52; 9.60)	103	8.20637	10.9094	(4.23; 15.14)	94	7.9316	11.389	(3.98; 15.37)	92	7.48855	11.0322	(3.71; 14.75)	107	8.18041	13.1783	(3.64; 16.82)	78	5.72101	5.37839	(2.99; 8.37)	54	10.0016	13.7721	(4.38; 18.15)	41	7.76483	8.83449	(2.96; 11.80)	3.06095e-05	0.000872182	0.00345967	0.0645139	0.00257218	0.998785	0.000839104	0.851615	1	0.999976	1	0.225841	1	0.997763	1
Dominant Acceleration Tremor Amplitude Modulated Outlier Level [(mm/s^2)^2/Hz]	Frequency	1	105	0.018475	0.0139965	(0.01; 0.03)	103	0.019957	0.0162484	(0.01; 0.03)	94	0.0215912	0.0148064	(0.02; 0.03)	92	0.0289652	0.0187545	(0.02; 0.04)	107	0.0296946	0.0198051	(0.02; 0.04)	78	0.0259211	0.0212475	(0.02; 0.04)	54	0.0298578	0.0245303	(0.02; 0.05)	41	0.0282184	0.0346977	(0.02; 0.06)	1.0789e-14	0.993668	0.30449	3.62935e-08	2.54646e-07	0.000266896	1.59965e-07	1.1305e-05	0.99978	7.30245e-05	0.000426593	0.0481878	8.81874e-05	0.00168703	0.0129129
Dominant Acceleration Tremor Outlier Level []	Frequency	1	105	3.1913	0.806005	(2.82; 3.63)	103	3.25864	0.788686	(2.83; 3.62)	94	3.36629	0.867391	(2.93; 3.80)	92	3.37872	1.0178	(2.94; 3.96)	107	3.39245	0.791368	(3.13; 3.92)	78	3.33515	0.681204	(2.94; 3.63)	54	3.44142	0.900853	(3.13; 4.03)	41	3.44506	0.755778	(3.15; 3.91)	0.00767699	1	0.999933	0.555487	0.127264	1	0.223126	0.552896	0.999796	0.499989	0.106859	0.999999	0.195005	0.508152	0.999835
Dominant Acceleration Tremor Peak Power Concentration 68% [Hz]	Frequency	1	105	4.8	1.3	(4.20; 5.50)	103	5	0.8875	(4.51; 5.40)	94	5.3	1	(4.80; 5.80)	92	5.2	0.9	(4.60; 5.50)	107	5.2	0.875	(4.80; 5.68)	78	5.2	1	(4.80; 5.80)	54	5.175	1.05	(4.70; 5.75)	41	5.3	1	(4.70; 5.70)	9.47292e-05	0.999912	0.000299214	0.262064	0.0250015	0.00424795	0.172292	0.294833	0.0231588	0.981764	0.522259	0.140881	0.866368	0.931444	0.887292
Dominant Acceleration Tremor Peak Power Concentration 50% [Hz]	Frequency	1	105	3.2	1	(2.80; 3.80)	103	3.4	0.775	(2.93; 3.70)	94	3.55	0.8	(3.20; 4.00)	92	3.4	0.85	(2.90; 3.75)	107	3.4	0.8	(3.00; 3.80)	78	3.4	0.8	(3.00; 3.80)	54	3.25	0.8	(3.00; 3.80)	41	3.3	1.025	(2.77; 3.80)	0.0446684	1	0.0161226	1	0.995283	0.930311	0.999987	1	0.168965	1	1	0.999971	1	1	0.175318
Dominant Acceleration Tremor Sorted 68% Bandwidth Frequency [Hz]	Frequency	1	105	4.3	0.9	(3.90; 4.80)	103	4.5	0.7	(4.10; 4.80)	94	4.8	0.8	(4.40; 5.20)	92	4.6	0.7	(4.20; 4.90)	107	4.7	0.6	(4.40; 5.00)	78	4.75	0.6	(4.50; 5.10)	54	4.7	0.8	(4.10; 4.90)	41	4.6	0.8	(4.20; 5.00)	7.54125e-08	0.980043	3.71925e-07	0.195278	0.00186295	3.41148e-05	0.285701	0.283736	0.000793902	0.99943	0.332059	0.0164356	0.998574	0.99447	0.0970042
Dominant Acceleration Tremor Sorted Median Frequency [Hz]	Frequency	1	105	2.8	0.6	(2.50; 3.10)	103	2.9	0.6	(2.60; 3.20)	94	3.1	0.6	(2.80; 3.40)	92	2.9	0.6	(2.60; 3.20)	107	3	0.5	(2.70; 3.20)	78	3	0.6	(2.80; 3.40)	54	3	0.6	(2.60; 3.20)	41	2.9	0.625	(2.60; 3.23)	1.14268e-05	0.98128	9.50312e-06	0.613355	0.0493147	0.000747376	0.726487	0.929172	0.00840249	1	0.962854	0.136543	1	1	0.110014
Dominant Acceleration Tremor Sorted Centre of Mass Frequency [Hz]	Frequency	1	105	3.2	0.5	(3.00; 3.50)	103	3.3	0.4	(3.10; 3.50)	94	3.5	0.4	(3.30; 3.70)	92	3.4	0.475	(3.13; 3.60)	107	3.4	0.3	(3.30; 3.60)	78	3.5	0.4	(3.30; 3.70)	54	3.5	0.5	(3.10; 3.60)	41	3.35	0.5	(3.20; 3.70)	1.49175e-07	0.924954	4.37002e-07	0.185457	0.00311358	2.6764e-05	0.175941	0.396794	0.00199281	0.999964	0.60796	0.0261854	0.997941	0.999897	0.111232
3D Acceleration Amplitude Modulated Outlier Level [(mm/s^2)^2/Hz]	Frequency	1	105	0.00598248	0.00451295	(0.00; 0.01)	103	0.00665306	0.0070009	(0.00; 0.01)	94	0.00599852	0.0056008	(0.00; 0.01)	92	0.00634979	0.00525941	(0.00; 0.01)	107	0.0060662	0.00508593	(0.00; 0.01)	78	0.00566423	0.00495584	(0.00; 0.01)	54	0.00639918	0.00557032	(0.00; 0.01)	41	0.00540434	0.00750553	(0.00; 0.01)	0.50684
3D Acceleration Outlier Level []	Frequency	1	105	3.81655	1.1738	(3.29; 4.46)	103	3.87072	1.08205	(3.26; 4.34)	94	3.64247	0.996626	(3.21; 4.21)	92	3.52581	0.962253	(3.11; 4.07)	107	3.59627	1.04346	(3.16; 4.20)	78	3.52014	1.06831	(2.83; 3.90)	54	3.43775	1.17787	(2.85; 4.03)	41	3.32826	0.97137	(3.00; 3.97)	0.000313882	1	0.991587	0.271263	0.920606	0.00462777	0.0615888	0.147875	0.999125	0.423714	0.980312	0.00989539	0.104824	0.224119	0.999863
3D Acceleration Peak Power Concentration 68% [Hz]	Frequency	1	105	5	0.925	(4.60; 5.53)	103	5.1	0.8	(4.70; 5.50)	94	5.2	0.6	(5.00; 5.60)	92	5.2	0.675	(4.83; 5.50)	107	5.4	0.7875	(5.00; 5.79)	78	5.4	0.6	(5.10; 5.70)	54	5.5	0.7	(5.00; 5.70)	41	5.4	0.8125	(5.10; 5.91)	4.5748e-05	1	0.866873	1	0.0112844	0.0243146	0.0826627	0.0653226	0.937831	1	0.0200726	0.0397321	0.120334	0.0928774	0.999962
3D Acceleration Peak Power Concentration 50% [Hz]	Frequency	1	105	3.2	0.8	(2.80; 3.60)	103	3.1	0.7	(2.80; 3.50)	94	3.4	0.7	(3.00; 3.70)	92	3.2	0.85	(2.80; 3.65)	107	3.4	0.6	(3.20; 3.80)	78	3.5	0.6	(3.20; 3.80)	54	3.5	0.8	(3.10; 3.90)	41	3.6	0.65	(3.28; 3.93)	7.0691e-07	1	0.945926	1	0.0546049	0.00544468	0.0732929	0.0479951	0.35352	0.998944	0.00292447	0.000239911	0.00732076	0.00551769	0.999694
3D Acceleration Sorted 68% Bandwidth Frequency [Hz]	Frequency	1	105	4.5	0.5	(4.30; 4.80)	103	4.6	0.8	(4.20; 5.00)	94	4.8	0.4	(4.60; 5.00)	92	4.75	0.5	(4.50; 5.00)	107	4.9	0.5	(4.60; 5.10)	78	5	0.3	(4.80; 5.10)	54	4.85	0.5	(4.60; 5.10)	41	4.9	0.525	(4.60; 5.12)	3.25755e-11	0.970991	0.00387625	0.072831	9.01626e-07	9.01297e-09	0.00146797	0.000245441	0.476011	0.984969	0.00232792	4.00609e-05	0.156974	0.0305264	1
3D Acceleration Sorted Median Frequency [Hz]	Frequency	1	105	2.8	0.6	(2.50; 3.10)	103	2.8	0.575	(2.53; 3.10)	94	3	0.5	(2.70; 3.20)	92	3	0.5	(2.70; 3.20)	107	3.1	0.5	(2.80; 3.30)	78	3.1	0.3	(3.00; 3.30)	54	3.1	0.5	(2.80; 3.30)	41	3.1	0.425	(2.90; 3.33)	9.08854e-12	0.999991	0.0710746	0.166245	2.2519e-06	1.47567e-08	0.000982145	0.000771672	0.670469	0.883574	0.00033174	3.1954e-06	0.0235677	0.0148035	1
3D Acceleration Sorted Centre of Mass Frequency [Hz]	Frequency	1	105	3.3	0.3	(3.20; 3.50)	103	3.4	0.5	(3.10; 3.60)	94	3.5	0.3	(3.30; 3.60)	92	3.5	0.3	(3.30; 3.60)	107	3.6	0.3	(3.40; 3.70)	78	3.6	0.2	(3.50; 3.70)	54	3.6	0.3	(3.40; 3.70)	41	3.6	0.325	(3.40; 3.73)	4.70076e-14	0.997896	0.0043268	0.0456114	1.08971e-07	1.62196e-10	0.000198917	0.000111242	0.286049	0.82059	0.000139418	4.09494e-07	0.0178827	0.00782566	1
Acceleration Tremor Principal Component Amplitude Modulated Outlier Level [(mm/s^2)^2/Hz]	Frequency	1	105	0.0134535	0.0118772	(0.01; 0.02)	103	0.0151305	0.0122732	(0.01; 0.02)	94	0.0171595	0.016158	(0.01; 0.03)	92	0.0247532	0.0146626	(0.02; 0.03)	107	0.0204184	0.0159906	(0.01; 0.03)	78	0.0189585	0.0216445	(0.01; 0.03)	54	0.0241753	0.0208042	(0.01; 0.04)	41	0.0216035	0.0298302	(0.01; 0.04)	1.62851e-11	1	0.213593	2.11168e-08	0.00051669	0.0395504	0.000106451	0.000170207	0.819069	1.87235e-06	0.0126478	0.310645	0.00188085	0.00221882	0.0157762
Acceleration Tremor Principal Component Outlier Level []	Frequency	1	105	3.05432	0.820432	(2.70; 3.52)	103	3.08864	0.597919	(2.80; 3.40)	94	3.1857	0.873538	(2.82; 3.69)	92	3.30411	0.684988	(3.00; 3.69)	107	3.24414	0.782347	(2.85; 3.63)	78	3.16664	0.82117	(2.82; 3.64)	54	3.21518	0.751399	(3.01; 3.76)	41	3.28033	0.706291	(2.97; 3.67)	0.0182071	1	0.931178	0.0479178	0.66292	0.994563	0.550834	0.535747	0.980231	0.0864154	0.818272	0.999294	0.690963	0.663402	0.99192
Acceleration Tremor Principal Component Peak Power Concentration 68% [Hz]	Frequency	1	105	4.7	1.2	(4.10; 5.30)	103	5	0.875	(4.60; 5.47)	94	5.2	1	(4.80; 5.80)	92	5.15	0.9	(4.60; 5.50)	107	5.2	0.8875	(4.80; 5.69)	78	5.5	1	(4.90; 5.90)	54	5.3	1.2	(4.60; 5.80)	41	5	0.75	(4.75; 5.50)	4.80439e-08	0.133323	8.66553e-05	0.0768718	0.000218861	1.41222e-08	0.00510738	0.452708	0.793871	1	0.951058	0.00872456	0.991442	1	0.958105
Acceleration Tremor Principal Component Peak Power Concentration 50% [Hz]	Frequency	1	105	3.2	1	(2.70; 3.70)	103	3.3	0.6875	(3.01; 3.70)	94	3.45	0.833333	(3.10; 3.93)	92	3.3	0.725	(2.95; 3.67)	107	3.4	0.775	(3.03; 3.80)	78	3.6	0.7	(3.30; 4.00)	54	3.4	1	(2.90; 3.90)	41	3.3	0.725	(2.90; 3.62)	0.000555343	0.515466	0.00801833	0.999741	0.308677	0.000440677	0.976327	0.999991	0.989513	0.999962	1	0.511779	1	1	0.367642
Acceleration Tremor Principal Component Sorted 68% Bandwidth Frequency [Hz]	Frequency	1	105	4.3	0.8	(3.90; 4.70)	103	4.6	0.675	(4.20; 4.88)	94	4.7	0.6	(4.40; 5.00)	92	4.55	0.7	(4.20; 4.90)	107	4.7	0.65	(4.33; 4.97)	78	4.9	0.6	(4.50; 5.10)	54	4.7	0.9	(4.10; 5.00)	41	4.6	0.725	(4.28; 5.00)	1.23903e-08	0.0301361	1.74135e-05	0.0417018	0.00010893	2.02744e-09	0.0132989	0.0628789	0.883802	1	0.997155	0.0143888	1	1	0.909339
Acceleration Tremor Principal Component Sorted Median Frequency [Hz]	Frequency	1	105	2.7	0.625	(2.40; 3.03)	103	3	0.5	(2.70; 3.20)	94	3	0.6	(2.70; 3.30)	92	2.9	0.5	(2.60; 3.10)	107	3	0.5	(2.70; 3.20)	78	3.1	0.5	(2.90; 3.40)	54	3.025	0.7	(2.50; 3.20)	41	2.9	0.525	(2.68; 3.20)	7.36193e-07	0.0347716	6.74013e-05	0.369528	0.00134806	2.46036e-07	0.101468	0.446664	0.971055	1	1	0.154125	1	1	0.520375
Acceleration Tremor Principal Component Sorted Centre of Mass Frequency [Hz]	Frequency	1	105	3.2	0.5	(3.00; 3.50)	103	3.4	0.4625	(3.12; 3.59)	94	3.5	0.4	(3.20; 3.60)	92	3.4	0.3	(3.20; 3.50)	107	3.5	0.4	(3.20; 3.60)	78	3.6	0.4	(3.30; 3.70)	54	3.5	0.6	(3.10; 3.70)	41	3.4	0.4	(3.20; 3.60)	7.64827e-08	0.0302476	3.69944e-05	0.137921	0.000150328	2.47148e-08	0.0140259	0.100279	0.949078	1	0.998736	0.0549453	1	1	0.756426
Dominant Angular Velocity Tremor Amplitude Modulated Outlier Level [(deg/s)^2/Hz]	Frequency	1	105	0.0264252	0.0245717	(0.02; 0.04)	103	0.0289685	0.0216876	(0.02; 0.04)	94	0.0301532	0.0271712	(0.02; 0.05)	92	0.0428785	0.0268625	(0.03; 0.05)	107	0.0335475	0.0302095	(0.02; 0.05)	78	0.0391385	0.0371538	(0.03; 0.06)	54	0.0451232	0.0399717	(0.03; 0.07)	41	0.0488259	0.0458148	(0.03; 0.08)	1.5669e-11	0.991554	0.693349	2.10945e-06	0.0129316	4.52428e-05	2.59306e-05	1.7291e-06	1	0.0018896	0.67495	0.0145639	0.00552475	0.000407176	0.0305723
Dominant Angular Velocity Tremor Outlier Level []	Frequency	1	105	3.46269	0.83897	(3.08; 3.92)	103	3.27761	0.903366	(2.94; 3.84)	94	3.32895	0.889714	(3.04; 3.93)	92	3.41316	1.01776	(2.90; 3.92)	107	3.22506	0.723934	(2.87; 3.60)	78	3.4622	0.640594	(3.11; 3.75)	54	3.41004	0.797487	(3.07; 3.87)	41	3.61609	0.623953	(3.32; 3.94)	0.0139765	0.917712	1	1	0.142598	1	1	0.991149	0.999579	0.999999	0.999955	0.995481	0.996514	0.172626	1
Dominant Angular Velocity Tremor Peak Power Concentration 68% [Hz]	Frequency	1	105	3.1	0.7	(2.70; 3.40)	103	2.9	0.6	(2.60; 3.20)	94	2.85	0.7	(2.60; 3.30)	92	2.9	0.7	(2.53; 3.23)	107	3	0.7	(2.60; 3.30)	78	3	0.7	(2.70; 3.40)	54	2.9	0.8	(2.60; 3.40)	41	2.8	0.8	(2.40; 3.20)	0.0353766	0.222429	0.235675	0.41711	0.7445	1	0.980455	0.0901693	1	1	1	0.899822	1	0.99999	1
Dominant Angular Velocity Tremor Peak Power Concentration 50% [Hz]	Frequency	1	105	2	0.7	(1.60; 2.30)	103	1.9	0.6	(1.60; 2.20)	94	1.875	0.5	(1.60; 2.10)	92	1.95	0.6	(1.60; 2.20)	107	1.9	0.5	(1.70; 2.20)	78	1.95	0.4	(1.80; 2.20)	54	1.9	0.7	(1.60; 2.30)	41	1.9	0.525	(1.50; 2.03)	0.171142
Dominant Angular Velocity Tremor Sorted 68% Bandwidth Frequency [Hz]	Frequency	1	105	2.9	0.7	(2.50; 3.20)	103	2.7	0.6	(2.50; 3.10)	94	2.75	0.6	(2.50; 3.10)	92	2.8	0.6	(2.50; 3.10)	107	2.8	0.6	(2.50; 3.10)	78	2.9	0.6	(2.60; 3.20)	54	2.8	0.6	(2.50; 3.10)	41	2.6	0.7	(2.30; 3.00)	0.0567522
Dominant Angular Velocity Tremor Sorted Median Frequency [Hz]	Frequency	1	105	1.8	0.4	(1.60; 2.00)	103	1.7	0.4	(1.50; 1.90)	94	1.7	0.4	(1.50; 1.90)	92	1.8	0.325	(1.60; 1.93)	107	1.75	0.375	(1.60; 1.98)	78	1.8	0.4	(1.60; 2.00)	54	1.725	0.5	(1.50; 2.00)	41	1.65	0.425	(1.40; 1.83)	0.0960103
Dominant Angular Velocity Tremor Sorted Centre of Mass Frequency [Hz]	Frequency	1	105	2.3	0.425	(2.00; 2.43)	103	2.2	0.4	(2.00; 2.40)	94	2.2	0.5	(2.00; 2.50)	92	2.225	0.325	(2.10; 2.43)	107	2.3	0.475	(2.00; 2.48)	78	2.3	0.4	(2.10; 2.50)	54	2.2	0.3	(2.10; 2.40)	41	2.1	0.5	(1.90; 2.40)	0.06836
Angular Velocity Tremor Principal Component Amplitude Modulated Outlier Level [(deg/s)^2/Hz]	Frequency	1	105	0.013217	0.0158967	(0.01; 0.02)	103	0.0156101	0.0181268	(0.01; 0.03)	94	0.0124131	0.0149236	(0.01; 0.02)	92	0.0159467	0.0202667	(0.01; 0.03)	107	0.0125385	0.0181448	(0.01; 0.03)	78	0.0120437	0.0214553	(0.01; 0.03)	54	0.0133409	0.0141464	(0.01; 0.02)	41	0.0179125	0.0283398	(0.01; 0.03)	0.252624
Angular Velocity Tremor Principal Component Outlier Level []	Frequency	1	105	3.18239	0.957351	(2.86; 3.82)	103	3.12457	0.870295	(2.80; 3.67)	94	3.06618	0.738577	(2.78; 3.52)	92	3.11753	0.798564	(2.80; 3.60)	107	3.01267	0.640795	(2.70; 3.34)	78	3.02417	0.536294	(2.70; 3.24)	54	3.07073	0.702061	(2.82; 3.53)	41	3.17891	0.78743	(2.83; 3.61)	0.107693
Angular Velocity Tremor Principal Component Peak Power Concentration 68% [Hz]	Frequency	1	105	2.9	1	(2.50; 3.50)	103	2.8	0.9	(2.30; 3.20)	94	2.6	0.7	(2.30; 3.00)	92	2.8	0.8	(2.40; 3.20)	107	2.8	0.775	(2.40; 3.17)	78	2.9	0.7	(2.50; 3.20)	54	2.8	0.8	(2.50; 3.30)	41	2.7	1.225	(2.30; 3.53)	0.102446
Angular Velocity Tremor Principal Component Peak Power Concentration 50 [Hz]	Frequency	1	105	1.9	0.75	(1.57; 2.33)	103	1.8	0.7	(1.50; 2.20)	94	1.625	0.5	(1.50; 2.00)	92	1.8	0.575	(1.50; 2.08)	107	1.8	0.6	(1.50; 2.10)	78	1.85	0.6	(1.60; 2.20)	54	1.8	0.7	(1.50; 2.20)	41	1.8	0.6	(1.50; 2.10)	0.11865
Angular Velocity Tremor Principal Component Sorted 68% Bandwidth Frequency [Hz]	Frequency	1	105	2.7	0.8	(2.40; 3.20)	103	2.6	0.7	(2.30; 3.00)	94	2.5	0.7	(2.20; 2.90)	92	2.6	0.55	(2.40; 2.95)	107	2.7	0.7	(2.30; 3.00)	78	2.7	0.5	(2.50; 3.00)	54	2.7	0.8	(2.40; 3.20)	41	2.6	0.9	(2.30; 3.20)	0.249867
Angular Velocity Tremor Principal Component Sorted Median Frequency [Hz]	Frequency	1	105	1.7	0.5	(1.50; 2.00)	103	1.7	0.4	(1.50; 1.90)	94	1.6	0.5	(1.40; 1.90)	92	1.7	0.4	(1.50; 1.90)	107	1.7	0.4	(1.50; 1.90)	78	1.7	0.4	(1.60; 2.00)	54	1.7	0.5	(1.50; 2.00)	41	1.7	0.5	(1.48; 1.98)	0.247417
Angular Velocity Tremor Principal Component Sorted Centre of Mass Frequency [Hz]	Frequency	1	105	2.2	0.6	(1.90; 2.50)	103	2.1	0.5	(1.90; 2.40)	94	2	0.4	(1.90; 2.30)	92	2.1	0.466667	(1.93; 2.40)	107	2.15	0.5	(1.90; 2.40)	78	2.2	0.4	(2.00; 2.40)	54	2.1	0.4	(2.00; 2.40)	41	2.1	0.554167	(1.90; 2.45)	0.376081
3D Acceleration 90% Bandwidth Frequency [Hz]	Frequency	1	105	7	3.7875	(4.47; 8.26)	103	7.9	3.05	(6.53; 9.58)	94	9.55	3.4	(7.80; 11.20)	92	9.8	3.375	(8.00; 11.38)	107	9.8	3.075	(8.23; 11.30)	78	11.05	3.1	(9.40; 12.50)	54	10.275	3	(9.20; 12.20)	41	10.2	3.575	(8.15; 11.73)	4.79182e-30	0.0248306	6.64468e-11	2.73559e-13	2.4869e-13	0	9.32587e-15	2.86292e-08	0.00493783	0.000193092	0.000331332	1.04873e-10	2.1365e-06	0.00903231	1
Acceleration Tremor First Principal Component 90% Bandwidth Frequency [Hz]	Frequency	1	105	9.9	1.325	(9.18; 10.50)	103	10.5	1.1	(9.90; 11.00)	94	10.7	1.1	(10.10; 11.20)	92	10.75	0.9	(10.30; 11.20)	107	10.9	1	(10.40; 11.40)	78	11.1	0.7	(10.70; 11.40)	54	11.125	1.1	(10.50; 11.60)	41	10.7	1.15	(10.38; 11.53)	9.14498e-20	0.0113179	4.40582e-06	1.55218e-07	1.48623e-11	6.21725e-15	9.01812e-12	2.48469e-06	0.886323	0.382321	0.0079142	2.17179e-05	0.000394712	0.18772	1
Acceleration Tremor First and Second Principal Components 90% Bandwidth Frequency [Hz]	Frequency	1	105	10.5	1.025	(10.00; 11.03)	103	10.9	1.1	(10.30; 11.40)	94	11.1	0.9	(10.60; 11.50)	92	11.2	0.8	(10.70; 11.50)	107	11.3	0.975	(10.73; 11.70)	78	11.35	0.7	(11.10; 11.80)	54	11.6	0.6	(11.20; 11.80)	41	11.4	0.725	(10.97; 11.70)	2.38953e-16	0.560198	0.000572918	0.000507555	1.5153e-07	4.14162e-11	3.5245e-10	3.43604e-06	0.623864	0.587518	0.00851442	1.38201e-05	2.10218e-05	0.00777532	1
Acceleration Tremor Principal Component 90% Bandwidth Frequency [Hz]	Frequency	1	105	10.5	1.25	(9.75; 11.00)	103	10.8	1.175	(10.20; 11.38)	94	11	1.1	(10.30; 11.40)	92	11.05	0.8	(10.60; 11.40)	107	11.25	1.075	(10.53; 11.60)	78	11.3	0.7	(11.00; 11.70)	54	11.55	0.9	(10.90; 11.80)	41	11.3	0.85	(10.85; 11.70)	2.17904e-14	0.357813	0.00437115	0.000722487	7.56225e-07	5.80306e-10	2.21776e-09	5.17915e-06	0.991681	0.842526	0.0518448	0.000250654	0.000202688	0.0197222	1
Dominant Acceleration Tremor 90% Bandwidth Frequency [Hz]	Frequency	1	105	10.3	1.325	(9.58; 10.90)	103	10.8	1.175	(10.13; 11.30)	94	11.1	1	(10.50; 11.50)	92	11.1	1	(10.50; 11.50)	107	11.2	0.9	(10.70; 11.60)	78	11.35	0.8	(11.00; 11.80)	54	11.4	1.2	(10.60; 11.80)	41	11.1	1.1	(10.60; 11.70)	5.30016e-18	0.09775	3.56119e-06	4.94142e-06	6.1806e-09	6.21725e-15	9.81029e-10	1.31824e-05	0.343783	0.378464	0.0189505	1.27664e-06	0.000735117	0.118178	1
Median Acceleration 90% Bandwidth Frequency [Hz]	Frequency	1	105	6.4	2.575	(5.18; 7.75)	103	7.9	2.6	(6.40; 9.00)	94	8.8	2.4	(7.50; 9.90)	92	9.05	2.4	(7.50; 9.90)	107	8.8	2.3	(7.60; 9.90)	78	9.6	1.6	(8.80; 10.40)	54	9.4	2.7	(7.90; 10.60)	41	9.5	2.7	(7.50; 10.20)	5.68664e-27	0.0143616	1.31156e-10	5.28528e-11	1.18439e-12	0	6.68354e-13	5.07851e-09	0.0125782	0.00719771	0.00156878	3.01665e-09	6.07673e-05	0.00491084	1
Median Acceleration Tremor 90% Bandwidth Frequency [Hz]	Frequency	1	105	10.7	1.2125	(10.09; 11.30)	103	11.15	1	(10.60; 11.60)	94	11.3	0.8	(11.00; 11.80)	92	11.4	0.725	(11.05; 11.78)	107	11.6	0.8375	(11.10; 11.94)	78	11.7	0.7	(11.30; 12.00)	54	11.725	0.5	(11.50; 12.00)	41	11.8	0.5625	(11.50; 12.06)	1.81553e-22	0.358217	1.71133e-05	1.06789e-05	1.78028e-10	2.95319e-13	4.67226e-12	3.78071e-11	0.221063	0.167558	0.00028776	1.26801e-06	2.39669e-06	4.12754e-06	1
3D Acceleration Median Frequency [Hz]	Frequency	1	105	0.2	0.4	(0.10; 0.50)	103	0.5	0.7	(0.20; 0.90)	94	0.75	1	(0.30; 1.30)	92	0.8	1.2	(0.30; 1.50)	107	0.7	1.1	(0.20; 1.30)	78	1	1.05	(0.65; 1.70)	54	1.1	1.15	(0.55; 1.70)	41	0.9	1.225	(0.30; 1.52)	2.31629e-16	0.0377751	1.70628e-07	1.12884e-08	3.7351e-06	1.86207e-12	3.04735e-10	4.47137e-05	0.188645	0.0476412	0.699199	0.000183877	0.0010125	0.384763	1
Acceleration Tremor First Principal Component Median Frequency [Hz]	Frequency	1	105	5.5	0.9625	(4.94; 5.90)	103	5.6	0.7	(5.30; 6.00)	94	5.8	0.9	(5.30; 6.20)	92	5.8	0.8	(5.40; 6.20)	107	5.8	0.8	(5.50; 6.30)	78	6.025	0.8	(5.60; 6.40)	54	5.9	1	(5.50; 6.50)	41	5.8	0.8625	(5.40; 6.26)	2.8604e-08	0.796554	0.0150776	0.00908555	0.000170571	1.03442e-07	0.000127937	0.0596216	0.966446	0.915801	0.245435	0.00114522	0.0760682	0.957019	1
Acceleration Tremor First and Second Principal Components Median Frequency [Hz]	Frequency	1	105	5.6	0.925	(5.18; 6.10)	103	5.8	0.8	(5.40; 6.20)	94	5.9	0.8	(5.50; 6.30)	92	5.8	0.8	(5.40; 6.20)	107	6	0.7	(5.70; 6.40)	78	6.4	0.7	(6.00; 6.70)	54	6.1	0.9	(5.70; 6.60)	41	5.9	0.775	(5.60; 6.38)	1.26846e-09	0.836685	0.131082	0.907004	0.000851735	8.97037e-10	0.00191755	0.269668	0.999983	1	0.473118	2.82862e-05	0.345625	0.999759	0.999966
Acceleration Tremor Principal Component Median Frequency [Hz]	Frequency	1	105	5.6	1	(5.10; 6.10)	103	5.8	0.8	(5.40; 6.20)	94	5.85	0.9	(5.40; 6.30)	92	5.8	0.8	(5.40; 6.20)	107	6	0.8	(5.60; 6.40)	78	6.3	0.8	(5.90; 6.70)	54	6.1	0.9	(5.70; 6.60)	41	5.9	0.775	(5.60; 6.38)	6.00303e-09	0.787427	0.259159	0.73125	0.000851223	4.79858e-09	0.000943937	0.198345	1	1	0.534275	0.000132068	0.267246	0.999318	1
Dominant Acceleration Tremor Median Frequency [Hz]	Frequency	1	105	5.5	1	(5.00; 6.00)	103	5.7	0.875	(5.30; 6.18)	94	5.9	1	(5.40; 6.40)	92	5.85	0.8	(5.45; 6.25)	107	5.9	0.875	(5.53; 6.40)	78	6.1	0.8	(5.80; 6.60)	54	6.05	0.95	(5.65; 6.60)	41	5.8	0.55	(5.65; 6.20)	4.58084e-07	0.978706	0.049869	0.10023	0.00283251	2.85712e-07	0.00307725	0.200605	0.954024	0.991684	0.419258	0.000480038	0.230864	0.981264	1
Median Acceleration Median Frequency [Hz]	Frequency	1	105	0.3	0.7	(0.10; 0.80)	103	0.9	1.975	(0.10; 2.08)	94	1.55	2.6	(0.30; 2.90)	92	2.2	3.15	(0.35; 3.50)	107	1	2.9	(0.10; 3.00)	78	2.35	3.4	(0.40; 3.80)	54	1.28333	4	(0.20; 4.20)	41	2.1	3.1875	(0.47; 3.66)	2.07503e-10	0.245998	9.4382e-05	1.37099e-06	0.00295147	3.91703e-09	0.00087813	0.000131742	0.618126	0.0875594	0.998283	0.00169317	0.707325	0.212634	1
Median Acceleration Tremor Median Frequency [Hz]	Frequency	1	105	5.7	0.825	(5.28; 6.10)	103	5.9	0.7	(5.50; 6.20)	94	6.15	0.6	(5.80; 6.40)	92	6.075	0.9	(5.60; 6.50)	107	6.2	0.8	(5.80; 6.60)	78	6.3	0.9	(5.90; 6.80)	54	6.25	0.85	(5.85; 6.70)	41	6.2	0.725	(5.88; 6.60)	1.53611e-12	0.972101	0.000981598	0.0210279	9.29199e-07	2.28573e-09	5.44773e-06	0.000594465	0.22641	0.845086	0.00232856	1.34291e-05	0.00264592	0.0578105	1
3D Angular Velocity 90% Bandwidth Frequency [Hz]	Frequency	0	105	9.61333	1.22892	N.A.	103	10.1476	1.43167	N.A.	94	10.2548	1.31235	N.A.	92	10.4344	1.13353	N.A.	107	10.4907	1.19113	N.A.	78	11.0058	1.33878	N.A.	54	11.1037	0.984256	N.A.	41	10.8057	1.34268	N.A.	7.30286e-15	0.0623746	0.00992371	0.000164175	1.41467e-05	1.14584e-11	1.09144e-10	9.91131e-06	1	0.96474	0.753035	0.000184671	0.000203543	0.125352	0.999987
Angular Velocity Tremor First Principal Component 90% Bandwidth Frequency [Hz]	Frequency	1	105	7.1	1.025	(6.78; 7.80)	103	7.1	1.2	(6.50; 7.70)	94	7.1	1.2	(6.50; 7.70)	92	7.15	1.05	(6.70; 7.75)	107	7.1	1.1625	(6.62; 7.79)	78	7.3	1.6	(6.60; 8.20)	54	7.2	1.1	(6.50; 7.60)	41	7.2	1.425	(6.38; 7.80)	0.953899
Angular Velocity Tremor First and Second Principal Component 90% Bandwidth Frequency [Hz]	Frequency	1	105	7.3	1.2875	(6.64; 7.93)	103	7.1	1.0125	(6.73; 7.74)	94	7.3	1.1	(6.60; 7.70)	92	7.25	0.975	(6.72; 7.70)	107	7.2	1.175	(6.53; 7.70)	78	7.4	1.4	(6.70; 8.10)	54	7.25	1.2	(6.70; 7.90)	41	7.25	1.55	(6.47; 8.03)	0.909877
Angular Velocity Tremor Principal Component 90% Bandwidth Frequency [Hz]	Frequency	1	105	7.3	1.3125	(6.69; 8.00)	103	7.1	1.1875	(6.60; 7.79)	94	7.15	1.3	(6.40; 7.70)	92	7.2	0.975	(6.72; 7.70)	107	7.2	1.175	(6.50; 7.68)	78	7.3	1.2	(6.70; 7.90)	54	7.2	1.2	(6.60; 7.80)	41	7.2	1.65	(6.38; 8.03)	0.906778
Dominant Angular Velocity Tremor 90% Bandwidth Frequency [Hz]	Frequency	1	105	7.3	1.4875	(6.64; 8.12)	103	7.15	1.1625	(6.62; 7.79)	94	7.15	1.3	(6.50; 7.80)	92	7.1	1.075	(6.60; 7.68)	107	7.05	1.2	(6.60; 7.80)	78	7.35	1.7	(6.50; 8.20)	54	7.2	0.8	(6.70; 7.50)	41	7	1.225	(6.40; 7.62)	0.648479
Median Angular Velocity Tremor 90% Bandwidth Frequency [Hz]	Frequency	1	105	5.8	0.9	(5.30; 6.20)	103	6.1	1.2	(5.50; 6.70)	94	6.275	1.1	(5.70; 6.80)	92	6.4	1.35	(5.65; 7.00)	107	6.6	1	(6.20; 7.20)	78	7.1	1.2	(6.50; 7.70)	54	6.95	1.2	(6.40; 7.60)	41	6.85	1.3375	(6.09; 7.43)	2.19279e-22	0.314343	0.0371581	0.00164046	2.07093e-10	0	7.31459e-12	8.07168e-06	1	0.958722	0.000414321	2.60045e-08	4.31841e-06	0.0307793	1
Median Angular Velocity Tremor 90% Bandwidth Frequency [Hz]	Frequency	1	105	7.4	0.825	(7.08; 7.90)	103	7.5	0.9	(7.00; 7.90)	94	7.4	0.8	(7.00; 7.80)	92	7.5	0.9	(7.00; 7.90)	107	7.4	0.9	(7.10; 8.00)	78	7.7	1	(7.20; 8.20)	54	7.5	0.9	(7.20; 8.10)	41	7.4	0.6625	(7.09; 7.75)	0.169105
3D Angular Velocity Median Frequency [Hz]	Frequency	1	105	4.6	0.8	(4.20; 5.00)	103	4.9	0.9	(4.50; 5.40)	94	5.2	0.8	(4.80; 5.60)	92	5.3	0.8	(4.90; 5.70)	107	5.55	0.7	(5.10; 5.80)	78	5.8	0.9	(5.30; 6.20)	54	5.85	1	(5.30; 6.30)	41	5.6	0.8	(5.20; 6.00)	6.57965e-33	0.0192575	7.68701e-07	2.49321e-10	3.10862e-15	0	0	4.18265e-11	0.514605	0.012314	4.31451e-05	1.98308e-10	4.86711e-09	0.00018276	0.998451
Angular Velocity Tremor First Principal Component Median Frequency [Hz]	Frequency	1	105	3.8	0.8125	(3.40; 4.21)	103	3.7	0.7	(3.30; 4.00)	94	3.7	0.7	(3.40; 4.10)	92	3.825	0.75	(3.40; 4.15)	107	3.8	0.6	(3.60; 4.20)	78	4.1	0.6	(3.70; 4.30)	54	4.1	0.5	(3.80; 4.30)	41	3.9	0.65	(3.68; 4.32)	6.43896e-05	0.998934	0.999819	1	0.999899	0.0949886	0.252686	0.991051	1	0.97689	0.44142	0.00147088	0.00976361	0.415485	0.99214
Angular Velocity Tremor First and Second Principal Component Median Frequency [Hz]	Frequency	1	105	3.85	0.8	(3.50; 4.30)	103	3.8	0.6	(3.50; 4.10)	94	3.8	0.6	(3.40; 4.00)	92	3.9	0.625	(3.55; 4.18)	107	3.9	0.575	(3.62; 4.20)	78	4.1	0.6	(3.80; 4.40)	54	4.2	0.6	(3.80; 4.40)	41	3.9	0.8625	(3.60; 4.46)	1.2107e-06	1	0.938837	1	0.999925	0.0318087	0.0190485	1	0.999987	1	0.891646	0.00276247	0.0020059	0.999429	0.929277
Angular Velocity Tremor Principal Component Median Frequency [Hz]	Frequency	1	105	3.85	0.8	(3.50; 4.30)	103	3.8	0.6	(3.50; 4.10)	94	3.7	0.6	(3.40; 4.00)	92	3.825	0.625	(3.50; 4.12)	107	3.9	0.6	(3.60; 4.20)	78	4.1	0.7	(3.70; 4.40)	54	4.175	0.6	(3.80; 4.40)	41	3.9	0.9	(3.60; 4.50)	9.68207e-06	0.999992	0.784943	1	0.999999	0.116978	0.108264	1	0.999976	0.999993	0.864919	0.00581055	0.00748947	0.999082	0.812753
Dominant Angular Velocity Tremor Median Frequency [Hz]	Frequency	1	105	3.75	0.825	(3.40; 4.23)	103	3.7	0.675	(3.33; 4.00)	94	3.7	0.6	(3.40; 4.00)	92	3.8	0.7	(3.40; 4.10)	107	3.9	0.6	(3.60; 4.20)	78	4.05	0.5	(3.80; 4.30)	54	4.1	0.6	(3.70; 4.30)	41	3.9	0.7	(3.50; 4.20)	4.75589e-06	0.999845	0.999993	1	0.933994	0.0186081	0.0773666	0.999079	1	0.989469	0.139629	0.000291091	0.00287456	0.683616	0.998199
Median Angular Velocity Median Frequency [Hz]	Frequency	1	105	2.1	0.7	(1.70; 2.40)	103	2.4	0.6	(2.10; 2.70)	94	2.5	0.6	(2.40; 3.00)	92	2.78333	0.75	(2.50; 3.25)	107	3	0.575	(2.73; 3.30)	78	3.3	0.8	(2.90; 3.70)	54	3.3	1	(2.90; 3.90)	41	3.3	0.925	(2.68; 3.60)	3.3881e-54	0.0124037	1.34082e-07	1.24345e-14	0	0	0	0	0.359573	7.67713e-05	2.80398e-12	0	3.10862e-15	1.27123e-08	0.509928
Median Angular Velocity Tremor Median Frequency [Hz]	Frequency	1	105	4	0.5	(3.70; 4.20)	103	3.9	0.5	(3.60; 4.10)	94	3.8	0.5	(3.60; 4.10)	92	3.9	0.5	(3.70; 4.20)	107	4.1	0.5	(3.90; 4.40)	78	4.3	0.5	(4.00; 4.50)	54	4.3	0.6	(4.00; 4.60)	41	4.2	0.5625	(3.90; 4.46)	1.07597e-17	0.999802	0.899597	1	0.0916959	1.8283e-05	2.77187e-05	0.066792	1	1	0.00150885	5.88663e-08	1.82946e-07	0.00315941	0.995093
Tilt 90% Bandwidth Frequency [Hz]	Frequency	1	105	4.27699	0.509165	(4.07; 4.58)	103	4.17515	0.356415	(4.07; 4.43)	94	4.37882	0.305499	(4.18; 4.48)	92	4.37882	0.407332	(4.18; 4.58)	107	4.58248	0.509165	(4.28; 4.79)	78	4.58248	0.407332	(4.38; 4.79)	54	4.6334	0.509165	(4.38; 4.89)	41	4.6334	0.305499	(4.48; 4.79)	7.7591e-23	0.959414	0.999998	0.99967	9.37109e-05	7.8238e-08	1.03792e-06	2.83574e-06	0.334572	0.176586	1.22678e-08	3.72102e-12	2.68772e-10	2.01423e-09	1
Tilt Median Frequency [Hz]	Frequency	1	105	2.64766	0.305499	(2.55; 2.85)	103	2.64766	0.203666	(2.55; 2.75)	94	2.74949	0.254582	(2.60; 2.85)	92	2.74949	0.330957	(2.55; 2.88)	107	2.85132	0.305499	(2.65; 2.95)	78	2.85132	0.203666	(2.75; 2.95)	54	2.82587	0.203666	(2.75; 2.95)	41	2.85132	0.305499	(2.65; 2.95)	1.0128e-14	1	1	0.909171	0.00291996	1.78161e-08	0.000758246	0.0097019	0.978691	0.289576	8.47243e-05	1.46942e-10	3.51625e-05	0.000849677	0.999986
Median Angular Velocity Tremor Relative Power around the Peak Frequency Mode []	Frequency	0	105	0.266817	0.0620593	N.A.	103	0.282469	0.0621403	N.A.	94	0.289095	0.0502572	N.A.	92	0.289072	0.0567303	N.A.	107	0.276201	0.0597666	N.A.	78	0.272027	0.0600943	N.A.	54	0.270322	0.0661298	N.A.	41	0.28032	0.0619256	N.A.	0.0872722
Mean Angular Velocity Tremor Relative Power around the Peak Frequency Mode []	Frequency	0	105	0.270124	0.0528295	N.A.	103	0.285407	0.052546	N.A.	94	0.292221	0.0448609	N.A.	92	0.288834	0.050356	N.A.	107	0.279587	0.0513366	N.A.	78	0.272242	0.0503444	N.A.	54	0.276576	0.0546861	N.A.	41	0.283036	0.0478765	N.A.	0.0340709	0.576393	0.0610989	0.245861	0.995421	1	1	0.994095	0.999993	1	1	0.915165	0.999955	1	1
Angular Velocity Tremor Principal Component Relative Power around the Peak []	Frequency	1	105	0.287516	0.107963	(0.24; 0.35)	103	0.304048	0.0846023	(0.27; 0.35)	94	0.324777	0.0889593	(0.28; 0.37)	92	0.312061	0.0768652	(0.27; 0.35)	107	0.310527	0.0906992	(0.27; 0.36)	78	0.312999	0.0773774	(0.27; 0.35)	54	0.319893	0.0988147	(0.27; 0.37)	41	0.330474	0.0827286	(0.28; 0.37)	0.138943
[truncated: 14 more columns]
